# Supplementary material for: Potential impact of marine heatwaves on the survival and transcriptomic signature of free-living third-stage larvae (L3) of Anisakis simplex (Nematoda: Anisakidae)
Source: Front Vet Sci. 2026 Feb 6;13:1758357. doi: 10.3389/fvets.2026.1758357 (PMC12920175; doi:10.3389/fvets.2026.1758357)
Supplement: Supplementary file 1 [file Table_1.xlsx]

## Sheet: Filtered_DEGs_15ºC_28ºC
Temperature (ºC)	Comparison	Gen code	Seq.desxcription	baseMean	log2FoldChange	Foldchange	lfcSE	stat	pvalue	padj
15	D3 vs D0	ASIM_0000205601	Ribosomal protein S27e	122.701	6.24983	76.1003	1.77039	3.5302	0.000415239	0.00174023
15	D3 vs D0	ASIM_0001328601	Cysteine-rich secretory protein-related	74.4871	5.76774	54.4831	0.735316	7.84388	4.36818e-15	1.4304e-13
15	D3 vs D0	ASIM_0001220401	Peptidase M12A	122.703	5.67759	51.1828	0.580087	9.78747	1.27443e-22	1.07311e-20
15	D3 vs D0	ASIM_0001260001	Peptidase M12A	2639.53	5.47539	44.4894	0.216042	25.3441	1.04333e-141	9.09258e-138
15	D3 vs D0	ASIM_0000574801	Alpha/Beta hydrolase fold	4.44401	5.35029	40.7942	1.5773	3.39206	0.000693685	0.00274046
15	D3 vs D0	ASIM_0000684401	P-loop containing nucleoside triphosphate hydrolase	8.87914	5.34875	40.7507	1.59966	3.34369	0.00082673	0.00319936
15	D3 vs D0	ASIM_0000596601	Blood group Rhesus C/E/D polypeptide	6.81327	4.95301	30.9746	1.76316	2.80917	0.00496693	0.0152284
15	D3 vs D0	ASIM_0000551201	Domain of unknown function DUF5641	67.1103	4.87195	29.2822	1.58685	3.0702	0.00213913	0.00733091
15	D3 vs D0	ASIM_0000508701	Protein LIN52	3.15169	4.85584	28.957	2.05812	2.35935	0.0183068	0.0462781
15	D3 vs D0	ASIM_0000910301	DNA/RNA polymerase superfamily	1134.07	4.82715	28.3868	0.23928	20.1736	1.67e-90	4.85136e-87
15	D3 vs D0	ASIM_0001787701	ShKT domain	1027.22	4.72602	26.4651	0.552279	8.55731	1.15532e-17	5.24408e-16
15	D3 vs D0	ASIM_0001584401	Fungal lipase-like domain	4023.68	4.6172	24.5423	1.02771	4.49273	7.0317e-06	4.49748e-05
15	D3 vs D0	ASIM_0000682701	Amino acid transporter transmembrane domain	2.35872	4.43658	21.6543	1.81289	2.44724	0.0143955	0.0377653
15	D3 vs D0	ASIM_0001691301	Histidine phosphatase superfamily clade-2	94.3495	4.16164	17.8969	0.517426	8.04296	8.76908e-16	3.15144e-14
15	D3 vs D0	ASIM_0000604101	Fibrinogen-like C-terminal	7.21401	4.083	16.9475	1.42793	2.85938	0.00424464	0.0132659
15	D3 vs D0	ASIM_0001328501	Cysteine-rich secretory protein-related	48.6105	4.07703	16.8775	0.656694	6.20843	5.35182e-10	7.58393e-09
15	D3 vs D0	ASIM_0001138101	Transcription factor AP-2	6.80986	4.04672	16.5267	1.43053	2.82882	0.00467195	0.0144127
15	D3 vs D0	ASIM_0001745401	Phosphoenolpyruvate carboxykinase GTP-utilising	6.24116	4.01687	16.1882	1.36258	2.94799	0.00319851	0.0103702
15	D3 vs D0	ASIM_0000046501	Integrase catalytic core	369.646	3.85583	14.4784	1.25846	3.06392	0.00218457	0.00746901
15	D3 vs D0	ASIM_0001286601	Fungal lipase-like domain	268.936	3.51655	11.4442	0.323059	10.8851	1.3568e-27	2.21019e-25
15	D3 vs D0	ASIM_0001749601	Histidine phosphatase superfamily clade-2	35.7858	3.50377	11.3433	0.721702	4.85487	1.20465e-06	9.06214e-06
15	D3 vs D0	ASIM_0000335401	Carboxylesterase type B	11.7018	3.47136	11.0914	0.946006	3.6695	0.000243029	0.00107732
15	D3 vs D0	ASIM_0000510801	Glycoside hydrolase family 27	12.1744	3.39763	10.5387	0.942516	3.60485	0.000312332	0.00134865
15	D3 vs D0	ASIM_0000239001	ERAP1-like C-terminal domain	67.5339	3.38871	10.4738	0.551598	6.14345	8.07491e-10	1.09872e-08
15	D3 vs D0	ASIM_0000053101	Zinc finger CCHC-type	390.308	3.32703	10.0354	0.825758	4.02906	5.60009e-05	0.000289728
15	D3 vs D0	ASIM_0001383801	G protein-coupled receptor rhodopsin-like	13.951	3.31287	9.9374	1.2567	2.63616	0.00838491	0.0237834
15	D3 vs D0	ASIM_0000536601	Short-chain dehydrogenase/reductase SDR	70.8735	3.27922	9.70828	0.35891	9.1366	6.44455e-20	3.79488e-18
15	D3 vs D0	ASIM_0000103101	Domain of unknown function DUF5641	959.8	3.2346	9.41267	0.300197	10.775	4.52025e-27	6.85112e-25
15	D3 vs D0	ASIM_0001428101	Glycoside hydrolase family 31	457.995	3.23093	9.38872	0.201993	15.9952	1.3798e-57	2.40499e-54
15	D3 vs D0	ASIM_0001688701	Phosphoenolpyruvate carboxykinase GTP-utilising	5.95618	3.18421	9.08955	1.25894	2.52927	0.0114301	0.0310466
15	D3 vs D0	ASIM_0001316701	Small GTPase	5.48553	3.15363	8.89889	1.24684	2.5293	0.011429	0.0310466
15	D3 vs D0	ASIM_0001315401	Thrombospondin type-1 (TSP1) repeat	46.5814	3.13489	8.7841	0.468513	6.69115	2.21422e-11	3.92214e-10
15	D3 vs D0	ASIM_0001709301	Glycoside hydrolase family 18 catalytic domain	5.19198	2.99103	7.95039	1.2855	2.32674	0.019979	0.0497619
15	D3 vs D0	ASIM_0001819601	Helicase C-terminal	8.03247	2.89312	7.42874	0.980733	2.94995	0.0031782	0.0103158
15	D3 vs D0	ASIM_0001612401	Glycoside hydrolase family 18 catalytic domain	743.514	2.84379	7.17901	0.642724	4.42458	9.66304e-06	5.99597e-05
15	D3 vs D0	ASIM_0000834501	Carboxylesterase type B	6.89268	2.83425	7.13171	1.08478	2.61273	0.0089821	0.0251985
15	D3 vs D0	ASIM_0000259701	Peptidase M1 alanine aminopeptidase/leukotriene A4 hydrolase	32.6732	2.80221	6.97507	0.696081	4.0257	5.68073e-05	0.000293465
15	D3 vs D0	ASIM_0001943901	Domain of unknown function DB	20.0331	2.8021	6.97455	0.63486	4.41373	1.01607e-05	6.2735e-05
15	D3 vs D0	ASIM_0000445701	Peptidase M12A	8.08048	2.80196	6.97389	1.06467	2.63177	0.00849419	0.0240507
15	D3 vs D0	ASIM_0000734501	Peptidase M13 N-terminal domain	102.512	2.79712	6.95053	0.330615	8.46035	2.66574e-17	1.14443e-15
15	D3 vs D0	ASIM_0002039301	Aminopeptidase N-like N-terminal domain superfamliy	16.5054	2.79633	6.94671	0.714429	3.91408	9.075e-05	0.000448475
15	D3 vs D0	ASIM_0001601901	von Willebrand factor type A	7.65203	2.75631	6.75668	1.08619	2.5376	0.0111617	0.0304379
15	D3 vs D0	ASIM_0000334801	Sterol-sensing domain	86.5642	2.74611	6.70904	0.373416	7.35402	1.92328e-13	4.80269e-12
15	D3 vs D0	ASIM_0000144301	Major facilitator superfamily	20.5096	2.70742	6.53152	0.751377	3.60327	0.000314233	0.00135518
15	D3 vs D0	ASIM_0000232101	Histidine phosphatase superfamily	18.1062	2.701	6.50254	0.744883	3.62608	0.000287759	0.00125454
15	D3 vs D0	ASIM_0001433601	START domain	1322.84	2.69603	6.48016	0.57056	4.72524	2.29848e-06	1.63454e-05
15	D3 vs D0	ASIM_0002038301	Carboxylesterase type B	23.7187	2.67261	6.37583	0.584228	4.5746	4.77123e-06	3.14652e-05
15	D3 vs D0	ASIM_0000358401	Carboxylesterase type B	7.20017	2.65611	6.30332	1.08062	2.45795	0.0139732	0.0368294
15	D3 vs D0	ASIM_0001901701	Major facilitator superfamily	21.2292	2.63342	6.20493	0.592943	4.44126	8.94334e-06	5.58919e-05
15	D3 vs D0	ASIM_0001740601	Peptidase M14 carboxypeptidase A	511.049	2.61788	6.13849	0.260108	10.0646	7.92022e-24	7.71226e-22
15	D3 vs D0	ASIM_0000033001	Phosphoenolpyruvate carboxykinase GTP-utilising	27.0745	2.59811	6.05494	0.554824	4.68277	2.8302e-06	1.97085e-05
15	D3 vs D0	ASIM_0001972901	Zinc finger CCHC-type	472.204	2.57498	5.95865	0.648529	3.9705	7.17223e-05	0.00036309
15	D3 vs D0	ASIM_0000725201	Fibrinogen alpha/beta/gamma chain C-terminal globular subdomain 1	9.9843	2.56351	5.91143	0.969653	2.64374	0.00819962	0.023349
15	D3 vs D0	ASIM_0000716601	NAD(+) synthetase	35.0528	2.54862	5.85076	0.470264	5.41956	5.97472e-08	5.83414e-07
15	D3 vs D0	ASIM_0000232201	NAD(+) synthetase	173.116	2.52959	5.77409	0.244977	10.3258	5.38483e-25	5.8661e-23
15	D3 vs D0	ASIM_0002075201	Patatin-like phospholipase domain	42.7864	2.49744	5.64683	0.420263	5.94257	2.80595e-09	3.50845e-08
15	D3 vs D0	ASIM_0000217101	SEA domain	25.2357	2.47724	5.56832	0.531312	4.6625	3.1239e-06	2.14707e-05
15	D3 vs D0	ASIM_0001696301	AMP-dependent synthetase/ligase domain	17.5679	2.46598	5.52502	0.923399	2.67055	0.00757281	0.0218136
15	D3 vs D0	ASIM_0001953901	Patatin-like phospholipase domain	52.6948	2.44218	5.43463	0.37738	6.47141	9.70926e-11	1.54313e-09
15	D3 vs D0	ASIM_0000143701	Protein of unknown function DUF1759	11.7398	2.36729	5.15972	0.733887	3.22569	0.00125669	0.00461723
15	D3 vs D0	ASIM_0001545401	Protein of unknown function DUF1759	145.395	2.34268	5.07243	0.246773	9.49325	2.23935e-21	1.63999e-19
15	D3 vs D0	ASIM_0001239301	Snake toxin-like superfamily	44.5104	2.34034	5.06423	0.432829	5.40708	6.40607e-08	6.20666e-07
15	D3 vs D0	ASIM_0001481601	Asparagine synthase	3601.42	2.32548	5.01231	0.223994	10.3819	2.99853e-25	3.41597e-23
15	D3 vs D0	ASIM_0000947901	Peptidase M13	110.135	2.28928	4.88812	0.376585	6.07905	1.20899e-09	1.59642e-08
15	D3 vs D0	ASIM_0000458801	Thrombospondin type-1 (TSP1) repeat	20.7801	2.27845	4.85157	0.913841	2.49327	0.0126573	0.0338214
15	D3 vs D0	ASIM_0001739501	Peptidase S10 serine carboxypeptidase	256.515	2.27827	4.85097	0.857735	2.65615	0.00790381	0.0226334
15	D3 vs D0	ASIM_0001839001	Trypsin Inhibitor-like cysteine rich domain	14.7742	2.27182	4.82931	0.720792	3.15183	0.0016225	0.00578953
15	D3 vs D0	ASIM_0001206601	Paired domain	9.31516	2.27132	4.82765	0.898676	2.52741	0.0114908	0.0311825
15	D3 vs D0	ASIM_0000105201	Transthyretin-like	280.972	2.24754	4.74871	0.210616	10.6713	1.38731e-26	1.98203e-24
15	D3 vs D0	ASIM_0001555801	Diacylglycerol acyltransferase	763.72	2.24242	4.73192	0.311743	7.19319	6.3295e-13	1.46846e-11
15	D3 vs D0	ASIM_0000534301	Protein patched/dispatched	182.458	2.2415	4.72888	0.23501	9.53788	1.45777e-21	1.09521e-19
15	D3 vs D0	ASIM_0001548301	Spo12	68.0967	2.22182	4.66482	0.35847	6.19807	5.71582e-10	8.0474e-09
15	D3 vs D0	ASIM_0002117401	Aminopeptidase N-like N-terminal domain superfamliy	34.2399	2.21556	4.64462	0.656567	3.37446	0.000739597	0.00290407
15	D3 vs D0	ASIM_0000530301	Beta-14-mannosyltransferase Bre-3/Egh	70.3749	2.20954	4.62528	0.35676	6.19336	5.88957e-10	8.25866e-09
15	D3 vs D0	ASIM_0000270101	NAD(+) synthetase	82.2855	2.1743	4.51367	0.308541	7.04705	1.82751e-12	3.91321e-11
15	D3 vs D0	ASIM_0002159801	NAD(+) synthetase	67.1654	2.1574	4.46109	0.36615	5.8921	3.81314e-09	4.63803e-08
15	D3 vs D0	ASIM_0000671701	Aromatic amino acid lyase	225.267	2.15636	4.45789	0.333541	6.46505	1.01264e-10	1.60021e-09
15	D3 vs D0	ASIM_0001605801	Collagen triple helix repeat	8.74921	2.14688	4.42869	0.923435	2.32489	0.020078	0.0499515
15	D3 vs D0	ASIM_0001749101	Tyrosine-specific protein phosphatase PTPase domain	29.5367	2.1268	4.36748	0.494772	4.29855	1.71921e-05	0.000100523
15	D3 vs D0	ASIM_0000128201	Transthyretin-like	44.3381	2.12478	4.36135	0.674466	3.15031	0.00163099	0.00581353
15	D3 vs D0	ASIM_0001909701	DNA ligase ATP-dependent N-terminal domain superfamily	10.0624	2.11961	4.34577	0.805773	2.63053	0.00852509	0.0241181
15	D3 vs D0	ASIM_0000746101	Mon2/Sec7/BIG1-like HDS	9.48182	2.09814	4.28158	0.800976	2.61948	0.0088063	0.0247891
15	D3 vs D0	ASIM_0001120901	Calcineurin-like phosphoesterase domain ApaH type	9.32318	2.0754	4.21461	0.867014	2.39373	0.0166779	0.0427241
15	D3 vs D0	ASIM_0000453801	Pancreatic trypsin inhibitor Kunitz domain	31.0207	2.06003	4.16996	0.516066	3.9918	6.55733e-05	0.000335075
15	D3 vs D0	ASIM_0000689401	Pre-mRNA-processing-splicing factor 8	128.487	2.04417	4.12437	0.266109	7.68171	1.56974e-14	4.5525e-13
15	D3 vs D0	ASIM_0000278301	ABC transporter type 1 transmembrane domain	361.047	2.04195	4.11801	0.214945	9.49985	2.10197e-21	1.54588e-19
15	D3 vs D0	ASIM_0001948301	Glycosyltransferase 2-like	170.931	2.02467	4.06898	0.220659	9.17555	4.49283e-20	2.6727e-18
15	D3 vs D0	ASIM_0001616701	C-type lectin-like	439.001	2.01653	4.04609	0.331713	6.07912	1.2084e-09	1.59642e-08
15	D3 vs D0	ASIM_0001998801	PROCN domain	142.443	2.01565	4.04362	0.259087	7.77979	7.26432e-15	2.2732e-13
15	D3 vs D0	ASIM_0001769801	Protein of unknown function DUF1759	136.161	2.01408	4.03924	0.336286	5.98919	2.10885e-09	2.68105e-08
15	D3 vs D0	ASIM_0000143501	Protein of unknown function DUF1759	261.869	2.00527	4.01465	0.18279	10.9704	5.30646e-28	8.97976e-26
15	D3 vs D0	ASIM_0001717401	Nematode cuticle collagen N-terminal	123.75	-2.00362	4.01004	0.40923	-4.89606	9.77756e-07	7.50761e-06
15	D3 vs D0	ASIM_0000298301	Peptidoglycan binding-like	56.513	-2.00583	4.01619	0.322127	-6.22682	4.76002e-10	6.80617e-09
15	D3 vs D0	ASIM_0000776901	P-loop containing nucleoside triphosphate hydrolase	116.643	-2.00628	4.01745	0.281865	-7.11788	1.09604e-12	2.44922e-11
15	D3 vs D0	ASIM_0001491901	Helix-loop-helix DNA-binding domain superfamily	149.962	-2.01051	4.02925	0.264319	-7.6064	2.81843e-14	7.93623e-13
15	D3 vs D0	ASIM_0000130801	Peptidase M13	115.887	-2.01124	4.03128	0.463411	-4.34007	1.42434e-05	8.4729e-05
15	D3 vs D0	ASIM_0000650601	Protein arginine N-methyltransferase	23.0458	-2.01294	4.03605	0.536505	-3.75196	0.000175458	0.000806986
15	D3 vs D0	ASIM_0001788001	S-adenosyl-L-methionine-dependent methyltransferase superfamily	16.7244	-2.01318	4.0367	0.661073	-3.04532	0.00232435	0.00790197
15	D3 vs D0	ASIM_0001727901	Potassium channel tetramerisation-type BTB domain	1029.93	-2.01922	4.05366	0.152169	-13.2696	3.47527e-40	1.89294e-37
15	D3 vs D0	ASIM_0000923201	Aldehyde dehydrogenase domain	1312.22	-2.02031	4.0567	0.216109	-9.34855	8.88541e-21	5.84426e-19
15	D3 vs D0	ASIM_0001638201	Protein of unknown function DUF5354	403.911	-2.02155	4.06019	0.255858	-7.90106	2.76535e-15	9.39571e-14
15	D3 vs D0	ASIM_0001778301	Formin FH3 domain	342.325	-2.02499	4.06988	0.205935	-9.83315	8.10416e-23	7.02763e-21
15	D3 vs D0	ASIM_0001033401	Kazal domain	34.6391	-2.02635	4.07372	0.465738	-4.35083	1.35621e-05	8.12328e-05
15	D3 vs D0	ASIM_0000497701	Aldehyde dehydrogenase domain	790.093	-2.0279	4.07811	0.276077	-7.34543	2.05098e-13	5.10694e-12
15	D3 vs D0	ASIM_0001740101	Actin family	200.54	-2.03526	4.09897	0.205038	-9.92627	3.19999e-23	2.87505e-21
15	D3 vs D0	ASIM_0001482701	Iron hydrogenase large subunit C-terminal	1484.21	-2.03527	4.09899	0.170526	-11.9352	7.75423e-33	2.29078e-30
15	D3 vs D0	ASIM_0000922601	IBR domain	122.368	-2.0362	4.10164	0.266574	-7.63839	2.19949e-14	6.23368e-13
15	D3 vs D0	ASIM_0000467801	Innexin	38.3498	-2.03711	4.10422	0.45687	-4.45884	8.24056e-06	5.17596e-05
15	D3 vs D0	ASIM_0001982501	Thyroglobulin type-1	35.8568	-2.03749	4.10532	0.665344	-3.06232	0.0021963	0.00750618
15	D3 vs D0	ASIM_0001008101	POU-specific domain	237.567	-2.04007	4.11267	0.177445	-11.4969	1.36721e-30	3.05519e-28
15	D3 vs D0	ASIM_0000364101	Amino acid transporter transmembrane domain	72.5391	-2.04108	4.11553	0.606125	-3.36742	0.000758744	0.00297256
15	D3 vs D0	ASIM_0000420001	Malate/L-lactate dehydrogenase-like	74.4299	-2.04701	4.13248	0.314301	-6.51289	7.37202e-11	1.19752e-09
15	D3 vs D0	ASIM_0001826201	Villin/Gelsolin	3011.8	-2.04908	4.13842	0.2342	-8.74929	2.14704e-18	1.06315e-16
15	D3 vs D0	ASIM_0000359901	S-adenosyl-L-methionine-dependent methyltransferase superfamily	1866.84	-2.05036	4.1421	0.275105	-7.45301	9.12331e-14	2.39848e-12
15	D3 vs D0	ASIM_0001574001	Major facilitator superfamily	237.94	-2.06304	4.17866	0.251052	-8.21757	2.07672e-16	8.02601e-15
15	D3 vs D0	ASIM_0000082601	Formin FH3 domain	389.911	-2.06308	4.17877	0.238272	-8.6585	4.77996e-18	2.24568e-16
15	D3 vs D0	ASIM_0002125001	Malate/L-lactate dehydrogenase-like	112.651	-2.0635	4.18	0.302834	-6.81398	9.49369e-12	1.80453e-10
15	D3 vs D0	ASIM_0000885701	Pseudouridine synthase catalytic domain superfamily	33.8214	-2.06374	4.18068	0.431835	-4.77899	1.76176e-06	1.28001e-05
15	D3 vs D0	ASIM_0000519501	WD40 repeat	366.8	-2.06425	4.18216	0.877604	-2.35214	0.0186657	0.0469878
15	D3 vs D0	ASIM_0001268101	SLC26A/SulP transporter	695.504	-2.06931	4.19685	0.268989	-7.69291	1.43822e-14	4.21315e-13
15	D3 vs D0	ASIM_0000913901	Serine proteases trypsin domain	86.8778	-2.07183	4.20419	0.339285	-6.10645	1.01871e-09	1.36271e-08
15	D3 vs D0	ASIM_0001006601	BTB/POZ domain	795.806	-2.0728	4.20703	0.295993	-7.00288	2.50748e-12	5.23419e-11
15	D3 vs D0	ASIM_0001758901	ArgE/DapE/ACY1/CPG2/YscS conserved site	3026.52	-2.07389	4.21019	0.188964	-10.975	5.03897e-28	8.6107e-26
15	D3 vs D0	ASIM_0001380001	DUF236 repeat	56.8527	-2.07426	4.21127	0.506823	-4.09266	4.2645e-05	0.000226893
15	D3 vs D0	ASIM_0000144901	Peptidase M13	44.2162	-2.07566	4.21536	0.424384	-4.89099	1.0033e-06	7.68681e-06
15	D3 vs D0	ASIM_0001849301	Small GTPase	45.8337	-2.08066	4.23	0.43585	-4.77379	1.80794e-06	1.30865e-05
15	D3 vs D0	ASIM_0001627801	Sodium	25.4129	-2.08597	4.24561	0.560668	-3.72051	0.000198818	0.000898934
15	D3 vs D0	ASIM_0000016801	Aromatic amino acid hydroxylase	265.257	-2.08905	4.25468	0.24334	-8.58491	9.09066e-18	4.1588e-16
15	D3 vs D0	ASIM_0000490901	Aldehyde dehydrogenase domain	997.552	-2.09281	4.26577	0.243283	-8.60234	7.81064e-18	3.60157e-16
15	D3 vs D0	ASIM_0000039401	Galactose mutarotase-like domain superfamily	27.352	-2.1037	4.2981	0.514349	-4.09002	4.31337e-05	0.000229213
15	D3 vs D0	ASIM_0000064401	G protein-coupled receptor rhodopsin-like	44.0233	-2.11407	4.32911	0.563268	-3.75323	0.000174572	0.000803653
15	D3 vs D0	ASIM_0000211001	Peptidase M13	72.0924	-2.11719	4.33847	0.402942	-5.25433	1.48567e-07	1.33688e-06
15	D3 vs D0	ASIM_0001154301	Collagen triple helix repeat	82.0314	-2.11878	4.34326	0.422552	-5.01425	5.32419e-07	4.33446e-06
15	D3 vs D0	ASIM_0000225101	Protein kinase domain	20.0192	-2.12964	4.37608	0.655647	-3.24815	0.00116158	0.00431049
15	D3 vs D0	ASIM_0001383401	Macro domain	419.77	-2.1334	4.38749	0.252178	-8.45988	2.67644e-17	1.1462e-15
15	D3 vs D0	ASIM_0001322401	Phosphatidylinositol 45-bisphosphate 4-phosphatase	687.094	-2.13363	4.38819	0.174711	-12.2123	2.67138e-34	9.31245e-32
15	D3 vs D0	ASIM_0000854701	Ricin B lectin domain	16.389	-2.13645	4.39678	0.628813	-3.39759	0.000679831	0.00269183
15	D3 vs D0	ASIM_0001554901	Aspartic peptidase A1 family	1144.03	-2.14939	4.43641	0.238549	-9.0103	2.05501e-19	1.11238e-17
15	D3 vs D0	ASIM_0002081501	Malate/L-lactate dehydrogenase-like	102.28	-2.15102	4.44141	0.332619	-6.46692	1.00022e-10	1.58485e-09
15	D3 vs D0	ASIM_0000213301	Nematode cuticle collagen N-terminal	476.002	-2.1636	4.48033	0.805762	-2.68517	0.00724936	0.0210418
15	D3 vs D0	ASIM_0001952901	Innexin	742.512	-2.17944	4.52978	0.236621	-9.2107	3.23991e-20	1.96766e-18
15	D3 vs D0	ASIM_0000015601	Aromatic amino acid hydroxylase	222.845	-2.18031	4.53251	0.26443	-8.24534	1.64694e-16	6.46536e-15
15	D3 vs D0	ASIM_0001088601	ArgE/DapE/ACY1/CPG2/YscS conserved site	5298.76	-2.18598	4.55035	0.171382	-12.755	2.92478e-37	1.32426e-34
15	D3 vs D0	ASIM_0000113501	DNA topoisomerase II eukaryotic-type	88.4122	-2.18707	4.55381	0.293794	-7.44424	9.75061e-14	2.55185e-12
15	D3 vs D0	ASIM_0001581001	Homeobox domain	225.664	-2.21051	4.62839	0.265703	-8.31947	8.83542e-17	3.58978e-15
15	D3 vs D0	ASIM_0000703501	Ankyrin repeat	76.2671	-2.21691	4.64896	0.328059	-6.75765	1.40253e-11	2.60341e-10
15	D3 vs D0	ASIM_0001772601	Alpha crystallin/Small heat shock protein animal type	2341.16	-2.22579	4.67767	0.210649	-10.5663	4.26844e-26	5.55216e-24
15	D3 vs D0	ASIM_0001251301	Cystatin domain	186.821	-2.24018	4.72456	0.225247	-9.94545	2.63985e-23	2.40904e-21
15	D3 vs D0	ASIM_0000653201	Fibronectin type III	6.4049	-2.24023	4.72473	0.936502	-2.39213	0.016751	0.0428864
15	D3 vs D0	ASIM_0000905401	Gamma-aminobutyric acid A receptor/Glycine receptor alpha	51.1708	-2.24853	4.75197	0.412206	-5.45486	4.90114e-08	4.84005e-07
15	D3 vs D0	ASIM_0000096901	Glutathione-specific gamma-glutamylcyclotransferase	11.2853	-2.24978	4.7561	0.785941	-2.86253	0.00420272	0.0131538
15	D3 vs D0	ASIM_0001543001	EGF-type aspartate/asparagine hydroxylation site	24.5854	-2.25581	4.77603	0.565561	-3.98863	6.6457e-05	0.000338819
15	D3 vs D0	ASIM_0001268001	SLC26A/SulP transporter	332.244	-2.25645	4.77813	0.285527	-7.90274	2.72837e-15	9.28819e-14
15	D3 vs D0	ASIM_0000171701	Collagen triple helix repeat	135.519	-2.27426	4.83751	0.286445	-7.93961	2.02823e-15	7.04224e-14
15	D3 vs D0	ASIM_0000574901	Six-bladed beta-propeller TolB-like	472.395	-2.27522	4.84071	0.197737	-11.5063	1.22669e-30	2.77678e-28
15	D3 vs D0	ASIM_0001737401	K Homology domain	8.76389	-2.27729	4.84767	0.943385	-2.41396	0.0157803	0.0408331
15	D3 vs D0	ASIM_0001156001	Sterol-sensing domain	12.8508	-2.28396	4.87011	0.782872	-2.91741	0.00352955	0.0112881
15	D3 vs D0	ASIM_0000800201	Major intrinsic protein	6.63651	-2.30844	4.95347	0.966842	-2.38761	0.0169584	0.0433536
15	D3 vs D0	ASIM_0000029001	Ras-associating domain	205.592	-2.31158	4.96425	0.249945	-9.24832	2.28041e-20	1.40451e-18
15	D3 vs D0	ASIM_0001338201	Deltex C-terminal	715.286	-2.3136	4.97122	0.262108	-8.82691	1.07609e-18	5.48427e-17
15	D3 vs D0	ASIM_0000841801	NAD(P)-binding domain superfamily	243.9	-2.31794	4.98619	0.221236	-10.4772	1.09944e-25	1.34953e-23
15	D3 vs D0	ASIM_0001956301	Six-bladed beta-propeller TolB-like	1493.9	-2.31891	4.98954	0.169878	-13.6504	2.00773e-42	1.45812e-39
15	D3 vs D0	ASIM_0000715301	Aldehyde dehydrogenase domain	369.391	-2.32506	5.01085	0.187996	-12.3676	3.91382e-35	1.42121e-32
15	D3 vs D0	ASIM_0001621001	Otopetrin	42.6787	-2.33338	5.03984	0.536756	-4.34718	1.37898e-05	8.24807e-05
15	D3 vs D0	ASIM_0000299201	Alcohol dehydrogenase zinc-type conserved site	2918.48	-2.33569	5.04791	0.625324	-3.73516	0.000187595	0.000855738
15	D3 vs D0	ASIM_0001092701	Amino acid permease/ SLC12A domain	48.4267	-2.33915	5.06005	0.637175	-3.67113	0.000241483	0.00107182
15	D3 vs D0	ASIM_0001473801	Sulfotransferase domain	3347.94	-2.34087	5.06608	0.18557	-12.6145	1.75704e-36	7.2917e-34
15	D3 vs D0	ASIM_0002138601	GPCR rhodopsin-like 7TM	36.5085	-2.3877	5.23323	0.616902	-3.87047	0.000108624	0.000527829
15	D3 vs D0	ASIM_0000328201	L-fucokinase	27.2543	-2.43779	5.41812	0.599772	-4.06453	4.81293e-05	0.00025306
15	D3 vs D0	ASIM_0001620501	Tyrosine-specific protein phosphatase PTPase domain	9.96676	-2.4526	5.47403	0.820107	-2.99059	0.00278439	0.00922483
15	D3 vs D0	ASIM_0001881901	EGF-like domain	77.3093	-2.4557	5.48579	0.98277	-2.49876	0.012463	0.0333868
15	D3 vs D0	ASIM_0001824401	Actin family	20536.1	-2.45891	5.49801	0.186897	-13.1565	1.56168e-39	7.77718e-37
15	D3 vs D0	ASIM_0001305301	PDZ domain	255.093	-2.50692	5.68405	0.363655	-6.89367	5.43701e-12	1.07203e-10
15	D3 vs D0	ASIM_0000605901	Tyrosine-specific protein phosphatase PTPase domain	7.46338	-2.52386	5.75117	0.896482	-2.81529	0.00487337	0.0149679
15	D3 vs D0	ASIM_0001960501	Dual specificity phosphatase catalytic domain	37.1036	-2.5405	5.81791	0.607393	-4.18263	2.88152e-05	0.000159901
15	D3 vs D0	ASIM_0001748701	UDP-glucuronosyl/UDP-glucosyltransferase	288.75	-2.54685	5.84359	0.908859	-2.80225	0.00507469	0.0155016
15	D3 vs D0	ASIM_0001206901	Ets domain	96.5552	-2.55425	5.87361	0.372577	-6.85563	7.09981e-12	1.37653e-10
15	D3 vs D0	ASIM_0001791701	Homeobox domain	9.63314	-2.55464	5.87521	0.848508	-3.01074	0.00260609	0.00871698
15	D3 vs D0	ASIM_0001478801	Sulphide quinone-reductase	1339.22	-2.5658	5.92084	0.190899	-13.4407	3.49295e-41	2.09938e-38
15	D3 vs D0	ASIM_0000479001	RGS domain	81.8243	-2.57382	5.95384	0.358657	-7.17628	7.16334e-13	1.6407e-11
15	D3 vs D0	ASIM_0002033501	PRELI/MSF1 domain	24.2022	-2.58567	6.00294	0.525017	-4.92493	8.43919e-07	6.56675e-06
15	D3 vs D0	ASIM_0000854801	Ricin B lectin domain	19.6799	-2.59813	6.05502	0.630306	-4.12202	3.75565e-05	0.000202103
15	D3 vs D0	ASIM_0000966401	Metal-dependent hydrolase	10.9228	-2.61468	6.12489	1.06998	-2.44367	0.0145387	0.038061
15	D3 vs D0	ASIM_0000782701	SET domain superfamily	9.11358	-2.66145	6.32669	0.845355	-3.14832	0.0016421	0.00584595
15	D3 vs D0	ASIM_0001910401	Ephrin receptor-binding domain	15.6238	-2.71624	6.57159	0.65577	-4.14207	3.44191e-05	0.000187067
15	D3 vs D0	ASIM_0002086501	CBS domain	14.5593	-2.71658	6.57311	0.702859	-3.86504	0.000111073	0.000537929
15	D3 vs D0	ASIM_0000059301	GPCR rhodopsin-like 7TM	5.27027	-2.71712	6.57557	1.06057	-2.56193	0.0104091	0.0286711
15	D3 vs D0	ASIM_0001349801	Reverse transcriptase domain	8.51516	-2.73118	6.63998	1.00221	-2.72516	0.00642705	0.0189453
15	D3 vs D0	ASIM_0000590501	Branched-chain amino acid aminotransferase II	7.49112	-2.76732	6.80842	0.971257	-2.84921	0.00438273	0.0136218
15	D3 vs D0	ASIM_0000022701	Nematode cuticle collagen N-terminal	663.505	-2.77505	6.84499	0.319207	-8.69356	3.51245e-18	1.70061e-16
15	D3 vs D0	ASIM_0001646401	Aldehyde oxidase/xanthine dehydrogenase a/b hammerhead	1043.37	-2.79529	6.94169	0.524051	-5.334	9.60745e-08	8.99344e-07
15	D3 vs D0	ASIM_0000728701	Phospholipase A2 domain	5.58891	-2.79566	6.9435	1.12478	-2.48552	0.0129361	0.0344708
15	D3 vs D0	ASIM_0001635001	Major facilitator superfamily	1686.87	-2.81357	7.03021	0.632095	-4.45118	8.54008e-06	5.35444e-05
15	D3 vs D0	ASIM_0000639701	SIMIBI class G3E GTPase ArgK/MeaB	20.9611	-2.88121	7.36767	0.590414	-4.87998	1.06096e-06	8.07442e-06
15	D3 vs D0	ASIM_0001634901	MFS transporter superfamily	520.266	-2.9125	7.52923	0.592915	-4.91217	9.00721e-07	6.9652e-06
15	D3 vs D0	ASIM_0000716901	Thyroglobulin type-1	5.92192	-2.92571	7.59849	1.25671	-2.32807	0.0199082	0.0496281
15	D3 vs D0	ASIM_0001695501	Protein kinase-like domain superfamily	9.60178	-2.93564	7.65093	1.15895	-2.533	0.011309	0.0307994
15	D3 vs D0	ASIM_0001313201	EGF-like domain	769.909	-2.93935	7.67065	0.156728	-18.7545	1.77923e-78	3.8765e-75
15	D3 vs D0	ASIM_0000071601	Glutathione-specific gamma-glutamylcyclotransferase	14.657	-2.95269	7.7419	0.740336	-3.98831	6.65459e-05	0.000339095
15	D3 vs D0	ASIM_0001828501	Malate synthase	6.17867	-2.96381	7.8018	1.05065	-2.82092	0.00478865	0.0147389
15	D3 vs D0	ASIM_0001131901	Tyrosine-specific protein phosphatase PTPase domain	259.692	-2.99297	7.9611	0.249921	-11.9757	4.76663e-33	1.43245e-30
15	D3 vs D0	ASIM_0000077501	Protein of unknown function DUF6467	13.9179	-3.01653	8.09219	0.841773	-3.58354	0.000338965	0.00144808
15	D3 vs D0	ASIM_0001846101	C-type lectin-like	1270.51	-3.04715	8.26577	0.262046	-11.6283	2.95914e-31	7.47504e-29
15	D3 vs D0	ASIM_0000379401	NAD(P)-binding domain	92.7767	-3.06468	8.36683	0.482616	-6.35014	2.15118e-10	3.23791e-09
15	D3 vs D0	ASIM_0000097201	Neurotransmitter-gated ion-channel transmembrane domain	18.4367	-3.07656	8.43599	1.08489	-2.83582	0.00457084	0.0141484
15	D3 vs D0	ASIM_0001935601	CRAL-TRIO lipid binding domain	524.348	-3.10973	8.63222	0.281105	-11.0625	1.90677e-28	3.46199e-26
15	D3 vs D0	ASIM_0000584501	Serine proteases trypsin domain	197.417	-3.13062	8.7581	0.835355	-3.74765	0.000178498	0.000819391
15	D3 vs D0	ASIM_0001461301	Methyltransferase domain	23.9571	-3.18711	9.10784	0.83868	-3.80015	0.000144607	0.000682325
15	D3 vs D0	ASIM_0000457101	Zona pellucida domain	5.59942	-3.19472	9.15605	1.22297	-2.61226	0.0089946	0.0252254
15	D3 vs D0	ASIM_0000832401	Pyridoxal phosphate-dependent transferase major domain	5.74332	-3.23593	9.42132	1.2061	-2.68297	0.00729717	0.0211595
15	D3 vs D0	ASIM_0001336001	Thioredoxin-like fold	1434.92	-3.25348	9.53666	0.14971	-21.732	1.02297e-104	4.4576e-101
15	D3 vs D0	ASIM_0001534101	SWEET sugar transporter	585.058	-3.28072	9.7184	0.258692	-12.6819	7.44776e-37	3.24536e-34
15	D3 vs D0	ASIM_0001639401	Tubby C-terminal	1172.44	-3.30659	9.89425	0.246154	-13.433	3.87248e-41	2.24991e-38
15	D3 vs D0	ASIM_0001431501	Collagen triple helix repeat	100.086	-3.31873	9.97786	0.928714	-3.57347	0.000352283	0.00149836
15	D3 vs D0	ASIM_0001410001	Tyrosine-specific protein phosphatase PTPase domain	22.1916	-3.37899	10.4034	0.755262	-4.47392	7.67977e-06	4.86758e-05
15	D3 vs D0	ASIM_0000298801	Globin/Protoglobin	7.91538	-3.39195	10.4973	1.19014	-2.85005	0.00437122	0.0135884
15	D3 vs D0	ASIM_0001580901	Sprouty	696.23	-3.52297	11.4953	0.171225	-20.5751	4.58959e-94	1.59993e-90
15	D3 vs D0	ASIM_0001801401	Neurotransmitter-gated ion-channel transmembrane domain	5.44473	-3.57486	11.9162	1.45033	-2.46485	0.0137069	0.0362232
15	D3 vs D0	ASIM_0000126501	NAD-dependent epimerase/dehydratase	322.922	-3.59134	12.0532	0.319801	-11.2299	2.90678e-29	5.5676e-27
15	D3 vs D0	ASIM_0000461101	CBS domain superfamily	14.79	-3.6116	12.2236	0.818655	-4.41162	1.02598e-05	6.32796e-05
15	D3 vs D0	ASIM_0001556301	Zona pellucida domain	6.08456	-3.73309	13.2975	1.38452	-2.69631	0.00701122	0.0204426
15	D3 vs D0	ASIM_0000025601	Nematode cuticle collagen N-terminal	6.72762	-3.90233	14.9527	1.20516	-3.23801	0.00120365	0.00444767
15	D3 vs D0	ASIM_0000126901	Domain of unknown function DUF5641	12.0351	-4.01445	16.1611	1.28894	-3.11453	0.00184235	0.00644565
15	D3 vs D0	ASIM_0000554701	Glyoxalase/Bleomycin resistance protein/Dihydroxybiphenyl dioxygenase	215.465	-4.02871	16.3216	1.21833	-3.30673	0.000943911	0.00358908
15	D3 vs D0	ASIM_0000986501	Nematode cuticle collagen N-terminal	5.1266	-4.10706	17.2326	1.76457	-2.32752	0.0199379	0.0496878
15	D3 vs D0	ASIM_0001563901	Zinc finger PHD-type	8.34697	-4.25758	19.1276	1.2106	-3.51692	0.00043658	0.00181787
15	D3 vs D0	ASIM_0001427401	Domain of unknown function DUF5641	3.08673	-4.30639	19.7857	1.78359	-2.41444	0.0157592	0.0408087
15	D3 vs D0	ASIM_0000341001	Nucleotide-binding alpha-beta plait domain superfamily	232.388	-4.35304	20.436	1.35964	-3.20162	0.00136657	0.00497678
15	D3 vs D0	ASIM_0000852801	P-loop containing nucleoside triphosphate hydrolase	3.24693	-4.38025	20.8251	1.63991	-2.67103	0.00756188	0.0217965
15	D3 vs D0	ASIM_0001242101	Nematode cuticle collagen N-terminal	32.8347	-4.5061	22.7233	1.51673	-2.97093	0.00296896	0.00973965
15	D3 vs D0	ASIM_0001152801	Cyclic nucleotide-binding domain	33.3043	-4.52111	22.9609	0.885622	-5.10501	3.30774e-07	2.79873e-06
15	D3 vs D0	ASIM_0000827901	PDZ domain	3.97542	-4.68704	25.7596	1.56684	-2.9914	0.00277701	0.00920914
15	D3 vs D0	ASIM_0001591501	PDZ domain	8.333	-4.86208	29.0824	1.44923	-3.35494	0.000793814	0.00309188
15	D3 vs D0	ASIM_0001626701	Low-density lipoprotein (LDL) receptor class A repeat	2.26626	-4.89293	29.711	1.86464	-2.62406	0.00868875	0.0245056
15	D3 vs D0	ASIM_0001634101	Aldolase-type TIM barrel	72.0284	-4.9821	31.6053	1.25835	-3.95923	7.51918e-05	0.000379223
15	D3 vs D0	ASIM_0000546201	ELO family	13.9055	-5.01399	32.3119	1.48264	-3.3818	0.00072012	0.00283507
15	D3 vs D0	ASIM_0000195801	Integrase catalytic core	3.06466	-5.31791	39.8886	1.92807	-2.75815	0.00581291	0.0173849
15	D3 vs D0	ASIM_0000491801	P-loop containing nucleoside triphosphate hydrolase	6.19083	-5.32835	40.1784	1.76052	-3.02657	0.00247342	0.00834044
15	D3 vs D0	ASIM_0001828401	Glycosyltransferase family 92	8.79512	-5.84277	57.3918	1.61321	-3.62182	0.000292535	0.00127377
15	D3 vs D0	ASIM_0000930701	Dual oxidase maturation factor	966.979	-6.07456	67.3946	0.225071	-26.9895	1.96335e-160	3.42212e-156
15	D3 vs D0	ASIM_0001522701	Zona pellucida domain	41.684	-6.2145	74.2593	1.66204	-3.73907	0.000184702	0.000844091
15	D7 vs D0	ASIM_0001220401	Peptidase M12A	237.015	6.77717	109.681	0.787774	8.60293	7.77046e-18	7.01078e-16
15	D7 vs D0	ASIM_0000205601	Ribosomal protein S27e	146.99	6.66613	101.556	0.965206	6.90643	4.96989e-12	1.66271e-10
15	D7 vs D0	ASIM_0001328601	Cysteine-rich secretory protein-related	103.67	6.38735	83.7113	0.670097	9.53198	1.54307e-21	2.27596e-19
15	D7 vs D0	ASIM_0000910301	DNA/RNA polymerase superfamily	1620.42	5.49925	45.2313	0.219646	25.0369	2.42645e-138	4.11574e-134
15	D7 vs D0	ASIM_0001584401	Fungal lipase-like domain	5820.41	5.31685	39.8594	1.08845	4.88479	1.0354e-06	1.13087e-05
15	D7 vs D0	ASIM_0001137301	Neurotransmitter-gated ion-channel transmembrane domain superfamily	6.53734	5.0507	33.1446	1.70531	2.96175	0.00305897	0.0119416
15	D7 vs D0	ASIM_0001328501	Cysteine-rich secretory protein-related	80.6023	4.94192	30.7374	0.961533	5.13963	2.75287e-07	3.45626e-06
15	D7 vs D0	ASIM_0001787701	ShKT domain	1023.36	4.86993	29.2412	0.308269	15.7977	3.228e-56	4.21179e-53
15	D7 vs D0	ASIM_0001691301	Histidine phosphatase superfamily clade-2	123.158	4.72715	26.4858	0.399663	11.8278	2.80268e-32	1.69783e-29
15	D7 vs D0	ASIM_0001260001	Peptidase M12A	1420.96	4.70064	26.0036	0.772434	6.08549	1.16133e-09	2.41403e-08
15	D7 vs D0	ASIM_0000268301	Protein kinase domain	4.98173	4.66414	25.354	1.95009	2.39176	0.0167677	0.0487927
15	D7 vs D0	ASIM_0001516401	Protein kinase domain	8.79478	4.42065	21.4165	1.67046	2.64637	0.00813609	0.0268752
15	D7 vs D0	ASIM_0001880301	BTB/POZ domain	11.7784	4.40088	21.1251	1.29061	3.40994	0.000649783	0.00317717
15	D7 vs D0	ASIM_0000103101	Domain of unknown function DUF5641	1681.84	4.26254	19.1935	0.562626	7.57616	3.55927e-14	1.7809e-12
15	D7 vs D0	ASIM_0000952001	Kinesin motor domain	3.73114	4.19219	18.2799	1.61851	2.59015	0.00959339	0.0308129
15	D7 vs D0	ASIM_0000454701	TB2/DP1/HVA22-related protein	6.29524	4.10368	17.1922	1.31927	3.11058	0.00186722	0.00787073
15	D7 vs D0	ASIM_0001315401	Thrombospondin type-1 (TSP1) repeat	74.1522	4.01543	16.1721	0.466909	8.60003	7.96945e-18	7.15227e-16
15	D7 vs D0	ASIM_0001638801	7TM GPCR serpentine receptor class ab (Srab)	21.7769	3.98703	15.8568	1.59782	2.49529	0.0125854	0.0384915
15	D7 vs D0	ASIM_0001688701	Phosphoenolpyruvate carboxykinase GTP-utilising	8.80859	3.95629	15.5225	1.07678	3.67418	0.00023861	0.00134417
15	D7 vs D0	ASIM_0000071001	Zinc finger CCHC-type	32.5643	3.9025	14.9545	0.628076	6.21343	5.18412e-10	1.16906e-08
15	D7 vs D0	ASIM_0001545401	Protein of unknown function DUF1759	218.486	3.18852	9.11674	0.336205	9.48384	2.45092e-21	3.52309e-19
15	D7 vs D0	ASIM_0000510801	Glycoside hydrolase family 27	9.6996	3.17531	9.03368	1.00824	3.14936	0.00163629	0.00703008
15	D7 vs D0	ASIM_0000536601	Short-chain dehydrogenase/reductase SDR	56.7055	3.06979	8.39648	0.49421	6.2115	5.24797e-10	1.18059e-08
15	D7 vs D0	ASIM_0000678201	Carboxylesterase type B	8.11956	3.02041	8.11399	1.02755	2.93944	0.00328805	0.0127062
15	D7 vs D0	ASIM_0002039301	Aminopeptidase N-like N-terminal domain superfamliy	16.3749	2.95193	7.73786	0.734983	4.01633	5.91109e-05	0.000403152
15	D7 vs D0	ASIM_0001428101	Glycoside hydrolase family 31	336.231	2.89201	7.42304	0.288262	10.0326	1.09636e-23	2.06627e-21
15	D7 vs D0	ASIM_0001616701	C-type lectin-like	643.472	2.83805	7.15055	0.574491	4.94012	7.80743e-07	8.73546e-06
15	D7 vs D0	ASIM_0000047901	Peptidase M13	960.492	2.76025	6.77515	0.255942	10.7847	4.06594e-27	1.18908e-24
15	D7 vs D0	ASIM_0000445701	Peptidase M12A	7.04847	2.74586	6.70791	0.990384	2.77252	0.00556236	0.0196697
15	D7 vs D0	ASIM_0001555801	Diacylglycerol acyltransferase	927.767	2.73987	6.68012	0.568999	4.81525	1.47013e-06	1.54023e-05
15	D7 vs D0	ASIM_0002075201	Patatin-like phospholipase domain	44.3421	2.73072	6.63786	0.475118	5.74745	9.06014e-09	1.55654e-07
15	D7 vs D0	ASIM_0000024601	Peptidase M13	1042.73	2.71648	6.57266	0.276597	9.82106	9.13771e-23	1.54994e-20
15	D7 vs D0	ASIM_0001327601	PDZ domain	6.47925	2.71566	6.56895	1.10999	2.44657	0.0144223	0.0430537
15	D7 vs D0	ASIM_0001286601	Fungal lipase-like domain	146.484	2.69723	6.48553	0.366184	7.36576	1.76139e-13	7.6022e-12
15	D7 vs D0	ASIM_0001612401	Glycoside hydrolase family 18 catalytic domain	613.347	2.68989	6.45264	0.789942	3.40517	0.000661225	0.00322387
15	D7 vs D0	ASIM_0000143501	Protein of unknown function DUF1759	350.3	2.67893	6.4038	0.28854	9.28442	1.62597e-20	2.13797e-18
15	D7 vs D0	ASIM_0000474001	K Homology domain	8.18636	2.66917	6.36064	1.10831	2.40832	0.0160262	0.0469898
15	D7 vs D0	ASIM_0000239001	ERAP1-like C-terminal domain	38.8412	2.65973	6.31915	0.577702	4.60398	4.14485e-06	3.86928e-05
15	D7 vs D0	ASIM_0001755701	Protein kinase domain	19.9382	2.62902	6.18604	0.795524	3.30476	0.000950583	0.0044006
15	D7 vs D0	ASIM_0000259701	Peptidase M1 alanine aminopeptidase/leukotriene A4 hydrolase	25.5482	2.54781	5.84748	0.630378	4.04172	5.30602e-05	0.0003672
15	D7 vs D0	ASIM_0000424501	D-galactoside/L-rhamnose binding SUEL lectin domain	8.15332	2.53478	5.79489	0.950339	2.66724	0.00764772	0.0255205
15	D7 vs D0	ASIM_0001749601	Histidine phosphatase superfamily clade-2	17.4009	2.5239	5.75136	0.843652	2.99164	0.00277483	0.0109738
15	D7 vs D0	ASIM_0001239301	Snake toxin-like superfamily	44.6495	2.51396	5.71186	0.425506	5.90817	3.45936e-09	6.54884e-08
15	D7 vs D0	ASIM_0001839001	Trypsin Inhibitor-like cysteine rich domain	15.3536	2.50404	5.67272	0.7171	3.4919	0.000479599	0.00246365
15	D7 vs D0	ASIM_0001306701	AH/BAR domain superfamily	6.9245	2.49273	5.62842	0.962723	2.58925	0.00961852	0.0308703
15	D7 vs D0	ASIM_0001605801	Collagen triple helix repeat	9.62506	2.48489	5.59792	0.908764	2.73436	0.00625011	0.0216798
15	D7 vs D0	ASIM_0001875701	Phosphatidylinositol 3-/4-kinase catalytic domain	9.6494	2.47383	5.55516	1.00067	2.47218	0.0134294	0.0405751
15	D7 vs D0	ASIM_0001548301	Spo12	71.3009	2.46875	5.53566	0.36555	6.75354	1.44283e-11	4.40961e-10
15	D7 vs D0	ASIM_0001901701	Major facilitator superfamily	17.4678	2.45614	5.48748	0.696028	3.5288	0.000417447	0.00218474
15	D7 vs D0	ASIM_0001953901	Patatin-like phospholipase domain	47.1463	2.42313	5.36332	0.41004	5.90949	3.43163e-09	6.51088e-08
15	D7 vs D0	ASIM_0002014701	Major facilitator superfamily	19.6124	2.34234	5.07123	0.649186	3.60811	0.000308434	0.00167951
15	D7 vs D0	ASIM_0000033001	Phosphoenolpyruvate carboxykinase GTP-utilising	21.1438	2.34164	5.06878	0.610953	3.83276	0.000126712	0.000775354
15	D7 vs D0	ASIM_0000952401	ELO family	23.3141	2.31235	4.9669	0.560388	4.12633	3.68599e-05	0.000267187
15	D7 vs D0	ASIM_0001120901	Calcineurin-like phosphoesterase domain ApaH type	9.38519	2.26747	4.81477	0.86997	2.60637	0.00915064	0.0295813
15	D7 vs D0	ASIM_0001909701	DNA ligase ATP-dependent N-terminal domain superfamily	9.76279	2.23854	4.7192	0.815836	2.74386	0.00607211	0.0211576
15	D7 vs D0	ASIM_0001433601	START domain	914.496	2.23672	4.71324	0.537096	4.16447	3.12082e-05	0.000231462
15	D7 vs D0	ASIM_0001349701	Protein of unknown function DUF1759	16.0704	2.23643	4.71229	0.834856	2.67882	0.00738824	0.0248403
15	D7 vs D0	ASIM_0000334801	Sterol-sensing domain	57.1096	2.21661	4.64799	0.432346	5.12693	2.94499e-07	3.66493e-06
15	D7 vs D0	ASIM_0000892501	Filamin/ABP280 repeat	260.025	2.19097	4.56611	0.36014	6.08366	1.17472e-09	2.43588e-08
15	D7 vs D0	ASIM_0001928201	Haem peroxidase superfamily	21.5053	2.16137	4.4734	0.743056	2.90876	0.00362866	0.0138127
15	D7 vs D0	ASIM_0002049901	Peptidase M13	572.433	2.16045	4.47054	0.306074	7.05858	1.6821e-12	6.09654e-11
15	D7 vs D0	ASIM_0002117401	Aminopeptidase N-like N-terminal domain superfamliy	30.0244	2.15623	4.4575	0.646389	3.33581	0.000850499	0.00398293
15	D7 vs D0	ASIM_0001688201	Peptidase M1 alanine aminopeptidase/leukotriene A4 hydrolase	566.537	2.15084	4.44087	0.204119	10.5372	5.81872e-26	1.43039e-23
15	D7 vs D0	ASIM_0001740601	Peptidase M14 carboxypeptidase A	352.096	2.13963	4.40649	0.600791	3.56135	0.000368948	0.00196548
15	D7 vs D0	ASIM_0000217101	SEA domain	18.5306	2.11664	4.33684	0.576869	3.66919	0.000243317	0.0013666
15	D7 vs D0	ASIM_0000396001	DNA replication factor Dna2 N-terminal	21.4935	2.11269	4.32497	0.643469	3.28328	0.00102606	0.00469743
15	D7 vs D0	ASIM_0000534101	ERAP1-like C-terminal domain	156.503	2.10006	4.28727	0.281083	7.47131	7.9402e-14	3.6698e-12
15	D7 vs D0	ASIM_0001610201	G protein-coupled receptor rhodopsin-like	105.241	2.08123	4.23167	0.275767	7.54706	4.45184e-14	2.18875e-12
15	D7 vs D0	ASIM_0001446601	PurM-like C-terminal domain	267.686	2.07206	4.20485	0.214021	9.68154	3.61247e-22	5.83569e-20
15	D7 vs D0	ASIM_0000147001	Ground-like domain	80.9251	2.06416	4.1819	0.314542	6.56243	5.29376e-11	1.45767e-09
15	D7 vs D0	ASIM_0000671701	Aromatic amino acid lyase	192.258	2.04908	4.13842	0.305512	6.70704	1.98616e-11	5.90003e-10
15	D7 vs D0	ASIM_0000963601	Major facilitator sugar transporter-like	13.0074	2.03129	4.0877	0.693474	2.92915	0.00339887	0.01307
15	D7 vs D0	ASIM_0002044401	Peptidase M13	721.457	2.01349	4.03759	0.320298	6.28632	3.25078e-10	7.61597e-09
15	D7 vs D0	ASIM_0001835401	Haem peroxidase superfamily	27.7549	2.0072	4.02	0.608749	3.29725	0.00097637	0.00449788
15	D7 vs D0	ASIM_0000357701	Peptidase M1 membrane alanine aminopeptidase	58.7288	2.00227	4.00629	0.397046	5.0429	4.58525e-07	5.43882e-06
15	D7 vs D0	ASIM_0000143701	Protein of unknown function DUF1759	8.59535	2.00039	4.00107	0.825977	2.42184	0.015442	0.0455209
15	D7 vs D0	ASIM_0002138801	HECT domain	42.4276	2.00004	4.00011	0.420199	4.75975	1.93833e-06	1.97822e-05
15	D7 vs D0	ASIM_0000930701	Dual oxidase maturation factor	874.39	-6.32706	80.2851	0.271409	-23.3119	3.3553e-120	2.84563e-116
15	D7 vs D0	ASIM_0000040701	Nematode cuticle collagen N-terminal	18.4825	-5.91574	60.369	1.40199	-4.21952	2.4482e-05	0.000186719
15	D7 vs D0	ASIM_0001556301	Zona pellucida domain	5.1239	-5.90001	59.7144	1.70283	-3.46483	0.000530559	0.00267997
15	D7 vs D0	ASIM_0001534101	SWEET sugar transporter	493.608	-5.26079	38.3404	0.270662	-19.4367	3.77343e-84	9.14355e-81
15	D7 vs D0	ASIM_0000752501	Aminotransferase class-III	6.16125	-5.20186	36.8059	1.7682	-2.9419	0.00326201	0.0126177
15	D7 vs D0	ASIM_0000691001	Nematode cuticle collagen N-terminal	6.07488	-5.16853	35.9651	1.51399	-3.41384	0.000640537	0.00314523
15	D7 vs D0	ASIM_0001672101	Nematode cuticle collagen N-terminal	16.7126	-5.10972	34.5287	1.20482	-4.24108	2.22448e-05	0.000171976
15	D7 vs D0	ASIM_0000491801	P-loop containing nucleoside triphosphate hydrolase	5.62201	-5.0381	32.8564	1.76	-2.86256	0.00420228	0.0156143
15	D7 vs D0	ASIM_0001634101	Aldolase-type TIM barrel	65.2041	-4.91857	30.2438	1.25052	-3.93321	8.38196e-05	0.000545148
15	D7 vs D0	ASIM_0000966401	Metal-dependent hydrolase	8.83062	-4.77019	27.288	1.30418	-3.65761	0.000254575	0.0014195
15	D7 vs D0	ASIM_0001935601	CRAL-TRIO lipid binding domain	442.245	-4.67395	25.527	0.260493	-17.9427	5.47109e-72	1.03112e-68
15	D7 vs D0	ASIM_0001639401	Tubby C-terminal	1004.1	-4.62452	24.6672	0.205186	-22.5382	1.75115e-112	7.42577e-109
15	D7 vs D0	ASIM_0001791701	Homeobox domain	7.7736	-4.60168	24.2797	1.34114	-3.43118	0.000600962	0.00297882
15	D7 vs D0	ASIM_0001849601	Retrotransposon Pao	3.794	-4.48154	22.3397	1.72349	-2.60028	0.00931488	0.0300321
15	D7 vs D0	ASIM_0001522701	Zona pellucida domain	39.0064	-4.47907	22.3015	1.7009	-2.63336	0.00845451	0.0276951
15	D7 vs D0	ASIM_0001461301	Methyltransferase domain	20.5039	-4.36958	20.6716	0.959812	-4.55254	5.30023e-06	4.7948e-05
15	D7 vs D0	ASIM_0000601001	Autophagy protein Atg8 ubiquitin-like	6.17898	-4.31613	19.9198	1.3681	-3.15483	0.00160593	0.00691716
15	D7 vs D0	ASIM_0000845601	Collagen triple helix repeat	9.45728	-4.27188	19.3181	1.32034	-3.23544	0.00121455	0.00541851
15	D7 vs D0	ASIM_0001397201	Nematode cuticle collagen N-terminal	5.76099	-4.24222	18.925	1.74364	-2.43296	0.0149758	0.0444635
15	D7 vs D0	ASIM_0000025601	Nematode cuticle collagen N-terminal	6.01448	-4.21127	18.5233	1.39718	-3.01412	0.00257723	0.0103275
15	D7 vs D0	ASIM_0001591501	PDZ domain	7.74561	-3.99051	15.8951	1.39503	-2.86053	0.00422939	0.0156909
15	D7 vs D0	ASIM_0001638601	Two pore domain potassium channel	5.4306	-3.94525	15.4042	1.53697	-2.5669	0.0102612	0.0325573
15	D7 vs D0	ASIM_0001549701	Alkaline ceramidase	7.33313	-3.91891	15.1255	1.25498	-3.12269	0.00179204	0.00759344
15	D7 vs D0	ASIM_0001695501	Protein kinase-like domain superfamily	8.27224	-3.68265	12.8407	1.28751	-2.86028	0.00423261	0.0156994
15	D7 vs D0	ASIM_0001336001	Thioredoxin-like fold	1269.4	-3.67358	12.7602	0.160617	-22.8718	8.87994e-116	5.02072e-112
15	D7 vs D0	ASIM_0001492701	Homeobox domain	12.5337	-3.66361	12.6724	0.82568	-4.43709	9.11846e-06	7.80675e-05
15	D7 vs D0	ASIM_0001152801	Cyclic nucleotide-binding domain	31.2514	-3.60882	12.2001	0.87731	-4.1135	3.89702e-05	0.000279616
15	D7 vs D0	ASIM_0001242101	Nematode cuticle collagen N-terminal	30.8078	-3.59961	12.1225	0.833599	-4.31815	1.57339e-05	0.000126423
15	D7 vs D0	ASIM_0000096901	Glutathione-specific gamma-glutamylcyclotransferase	9.14532	-3.52663	11.5245	1.05094	-3.35569	0.000791676	0.00374676
15	D7 vs D0	ASIM_0000546201	ELO family	13.2689	-3.51002	11.3926	1.25224	-2.803	0.00506299	0.0182216
15	D7 vs D0	ASIM_0000922601	IBR domain	97.2022	-3.46612	11.0511	0.328117	-10.5637	4.39091e-26	1.14582e-23
15	D7 vs D0	ASIM_0001206901	Ets domain	81.7303	-3.41734	10.6837	0.39616	-8.62616	6.34447e-18	5.84864e-16
15	D7 vs D0	ASIM_0001580901	Sprouty	636.479	-3.37519	10.3761	0.161344	-20.9192	3.57955e-97	1.01194e-93
15	D7 vs D0	ASIM_0001846101	C-type lectin-like	1129.33	-3.33797	10.1118	0.290973	-11.4718	1.82894e-30	8.16383e-28
15	D7 vs D0	ASIM_0001646401	Aldehyde oxidase/xanthine dehydrogenase a/b hammerhead	910.843	-3.31832	9.97504	0.31484	-10.5397	5.66761e-26	1.41374e-23
15	D7 vs D0	ASIM_0001563901	Zinc finger PHD-type	7.87184	-3.29624	9.82352	1.08247	-3.04512	0.00232588	0.00948813
15	D7 vs D0	ASIM_0000584501	Serine proteases trypsin domain	176.762	-3.28556	9.75108	0.838159	-3.91998	8.85573e-05	0.000570493
15	D7 vs D0	ASIM_0000561801	Ribose-phosphate pyrophosphokinase	29.4668	-3.23732	9.43044	0.613833	-5.27395	1.33518e-07	1.78326e-06
15	D7 vs D0	ASIM_0002086501	CBS domain	12.6871	-3.23649	9.42498	0.815059	-3.97086	7.16124e-05	0.000476349
15	D7 vs D0	ASIM_0000303801	GM2-AP lipid-recognition domain superfamily	9.68459	-3.23423	9.41025	1.01602	-3.18324	0.00145638	0.00637337
15	D7 vs D0	ASIM_0001131901	Tyrosine-specific protein phosphatase PTPase domain	231.83	-3.21823	9.30646	0.273323	-11.7745	5.28394e-32	3.09056e-29
15	D7 vs D0	ASIM_0002011201	Neurotransmitter-gated ion-channel ligand-binding domain	18.5594	-3.21807	9.3054	0.67726	-4.7516	2.01817e-06	2.04984e-05
15	D7 vs D0	ASIM_0001156001	Sterol-sensing domain	10.7533	-3.17292	9.01868	0.932749	-3.40168	0.000669721	0.00325589
15	D7 vs D0	ASIM_0001528001	Zinc finger RING/FYVE/PHD-type	423.311	-3.16398	8.963	0.20955	-15.0989	1.64584e-51	1.86112e-48
15	D7 vs D0	ASIM_0002055901	MFS transporter superfamily	76.2735	-3.12018	8.69495	1.06908	-2.91858	0.00351635	0.0134607
15	D7 vs D0	ASIM_0000171701	Collagen triple helix repeat	113.683	-3.09813	8.56311	0.326866	-9.47831	2.58437e-21	3.6837e-19
15	D7 vs D0	ASIM_0001864201	Major facilitator sugar transporter-like	174.097	-3.08342	8.47621	1.00198	-3.07733	0.00208863	0.00867043
15	D7 vs D0	ASIM_0000821101	NAD(P)-binding domain superfamily	8.68605	-3.0691	8.39249	0.941714	-3.25906	0.00111784	0.00505621
15	D7 vs D0	ASIM_0000071601	Glutathione-specific gamma-glutamylcyclotransferase	13.2537	-3.03617	8.2031	0.819797	-3.70356	0.000212594	0.00121619
15	D7 vs D0	ASIM_0000029401	Vitellogenin N-terminal	355.357	-3.00753	8.04186	0.77647	-3.87334	0.000107355	0.00067418
15	D7 vs D0	ASIM_0001473801	Sulfotransferase domain	2851.75	-3.00472	8.0262	0.198716	-15.1207	1.18303e-51	1.43332e-48
15	D7 vs D0	ASIM_0001966001	Amino acid/polyamine transporter I	75.7131	-2.97363	7.85512	0.401701	-7.40261	1.33538e-13	5.8986e-12
15	D7 vs D0	ASIM_0001855701	von Willebrand factor type D domain	514.289	-2.95868	7.77412	0.664649	-4.45149	8.5275e-06	7.35182e-05
15	D7 vs D0	ASIM_0000590501	Branched-chain amino acid aminotransferase II	6.71116	-2.94172	7.68328	1.0985	-2.67796	0.0074073	0.0248994
15	D7 vs D0	ASIM_0001635001	Major facilitator superfamily	1516.41	-2.92388	7.58886	0.498545	-5.86483	4.49586e-09	8.2353e-08
15	D7 vs D0	ASIM_0001410001	Tyrosine-specific protein phosphatase PTPase domain	20.8299	-2.88496	7.38685	0.753601	-3.82823	0.000129068	0.000788065
15	D7 vs D0	ASIM_0000007101	Vitellogenin N-terminal	1656.16	-2.86891	7.30511	0.726851	-3.94703	7.91251e-05	0.000519396
15	D7 vs D0	ASIM_0001634901	MFS transporter superfamily	474.581	-2.84773	7.19868	0.330527	-8.61574	6.9492e-18	6.33722e-16
15	D7 vs D0	ASIM_0001449901	Transient receptor potential channel canonical	57.1272	-2.81722	7.04801	0.379172	-7.42992	1.0866e-13	4.86302e-12
15	D7 vs D0	ASIM_0001443001	Cytochrome b5-like heme/steroid binding domain	68.7083	-2.81519	7.03813	0.42341	-6.64885	2.95396e-11	8.50679e-10
15	D7 vs D0	ASIM_0001338201	Deltex C-terminal	620.603	-2.74404	6.69943	0.259538	-10.5728	3.98577e-26	1.07312e-23
15	D7 vs D0	ASIM_0000463801	7TM GPCR serpentine receptor class ab (Srab)	36.1824	-2.73758	6.66952	0.486703	-5.62475	1.85778e-08	3.02705e-07
15	D7 vs D0	ASIM_0001107701	EGF-like domain	12.0815	-2.73108	6.63954	0.93919	-2.90791	0.00363847	0.0138438
15	D7 vs D0	ASIM_0001251301	Cystatin domain	161.1	-2.7296	6.63273	0.337352	-8.09127	5.9048e-16	4.1048e-14
15	D7 vs D0	ASIM_0001659001	Homeobox domain	9.07742	-2.72625	6.61731	0.908667	-3.00027	0.00269742	0.0107327
15	D7 vs D0	ASIM_0000039401	Galactose mutarotase-like domain superfamily	23.1916	-2.70868	6.53723	0.61223	-4.42428	9.67623e-06	8.22698e-05
15	D7 vs D0	ASIM_0000479001	RGS domain	73.3691	-2.70858	6.53677	0.419501	-6.45666	1.07041e-10	2.79758e-09
15	D7 vs D0	ASIM_0000905401	Gamma-aminobutyric acid A receptor/Glycine receptor alpha	44.2365	-2.70757	6.53222	0.449375	-6.0252	1.68902e-09	3.43103e-08
15	D7 vs D0	ASIM_0001233501	G protein-coupled receptor rhodopsin-like	8.16215	-2.69646	6.4821	0.966956	-2.78861	0.00529348	0.0189266
15	D7 vs D0	ASIM_0000605901	Tyrosine-specific protein phosphatase PTPase domain	6.63775	-2.68699	6.43969	0.988214	-2.71904	0.00654723	0.0225582
15	D7 vs D0	ASIM_0001910401	Ephrin receptor-binding domain	14.1595	-2.68206	6.41772	0.722963	-3.70982	0.000207408	0.00119135
15	D7 vs D0	ASIM_0000420001	Malate/L-lactate dehydrogenase-like	62.7903	-2.66128	6.32595	0.368939	-7.21334	5.45969e-13	2.16257e-11
15	D7 vs D0	ASIM_0000320501	Malate/L-lactate dehydrogenase-like	201.779	-2.64605	6.25951	0.219671	-12.0455	2.04818e-33	1.28671e-30
15	D7 vs D0	ASIM_0001456801	AMP-dependent synthetase/ligase domain	178.017	-2.63235	6.20036	0.417729	-6.30157	2.94643e-10	6.98007e-09
15	D7 vs D0	ASIM_0001374801	Cadherin-like superfamily	18.9537	-2.6192	6.14411	0.627192	-4.17608	2.96578e-05	0.000221708
15	D7 vs D0	ASIM_0001281101	Protein kinase domain	75.7786	-2.61223	6.11447	0.589104	-4.43424	9.23996e-06	7.88768e-05
15	D7 vs D0	ASIM_0000715301	Aldehyde dehydrogenase domain	325.447	-2.59801	6.05453	0.213116	-12.1906	3.48741e-34	2.57189e-31
15	D7 vs D0	ASIM_0001778301	Formin FH3 domain	290.072	-2.5941	6.03813	0.265493	-9.77086	1.50165e-22	2.44914e-20
15	D7 vs D0	ASIM_0002037201	Ion transport domain	7.66052	-2.59244	6.0312	0.999857	-2.59281	0.00951941	0.0306035
15	D7 vs D0	ASIM_0001478801	Sulphide quinone-reductase	1210.53	-2.587	6.00849	0.19461	-13.2933	2.53323e-40	2.38715e-37
15	D7 vs D0	ASIM_0001536501	GNAT domain	221.61	-2.58688	6.00797	0.297133	-8.70612	3.14446e-18	3.01335e-16
15	D7 vs D0	ASIM_0000490901	Aldehyde dehydrogenase domain	854.759	-2.58022	5.98029	0.226375	-11.398	4.27883e-30	1.61283e-27
15	D7 vs D0	ASIM_0001690301	Phosphate transporter	293.012	-2.57944	5.97708	0.230177	-11.2063	3.79674e-29	1.26275e-26
15	D7 vs D0	ASIM_0001069101	Nematode cuticle collagen N-terminal	9.74398	-2.57223	5.94728	1.00168	-2.56792	0.0102311	0.0324736
15	D7 vs D0	ASIM_0002125001	Malate/L-lactate dehydrogenase-like	96.1354	-2.56837	5.93137	0.292568	-8.7787	1.6538e-18	1.63092e-16
15	D7 vs D0	ASIM_0000082601	Formin FH3 domain	333.915	-2.53918	5.81258	0.279048	-9.09944	9.07981e-20	1.07701e-17
15	D7 vs D0	ASIM_0001268001	SLC26A/SulP transporter	292.15	-2.53887	5.81134	0.265406	-9.56598	1.11149e-21	1.71391e-19
15	D7 vs D0	ASIM_0001431501	Collagen triple helix repeat	97.0717	-2.52025	5.73682	0.42261	-5.96354	2.46831e-09	4.8179e-08
15	D7 vs D0	ASIM_0001516901	SWEET sugar transporter	1615.05	-2.51676	5.72296	0.156943	-16.0361	7.15042e-58	1.10259e-54
15	D7 vs D0	ASIM_0000211001	Peptidase M13	62.2279	-2.50935	5.69364	0.491584	-5.10463	3.31451e-07	4.08284e-06
15	D7 vs D0	ASIM_0001112601	Basic leucine zipper domain Maf-type	36.5059	-2.49796	5.64884	0.434697	-5.74644	9.11445e-09	1.55846e-07
15	D7 vs D0	ASIM_0001154301	Collagen triple helix repeat	71.0892	-2.49742	5.64675	0.325407	-7.67476	1.65731e-14	8.84002e-13
15	D7 vs D0	ASIM_0002081501	Malate/L-lactate dehydrogenase-like	89.2157	-2.48662	5.60463	0.390429	-6.36893	1.90351e-10	4.63898e-09
15	D7 vs D0	ASIM_0001690601	Protein kinase domain	52.3586	-2.48	5.57897	0.41086	-6.03611	1.57872e-09	3.21854e-08
15	D7 vs D0	ASIM_0001383401	Macro domain	365.97	-2.47218	5.54882	0.259187	-9.53822	1.45308e-21	2.16204e-19
15	D7 vs D0	ASIM_0001170501	EF-hand domain	4188.3	-2.46561	5.5236	0.490571	-5.02599	5.00832e-07	5.89528e-06
15	D7 vs D0	ASIM_0000213301	Nematode cuticle collagen N-terminal	416.763	-2.44799	5.45656	0.894653	-2.73625	0.00621446	0.0215694
15	D7 vs D0	ASIM_0000036001	Vitellogenin N-terminal	37.3788	-2.4408	5.42944	0.641232	-3.80643	0.00014099	0.000851057
15	D7 vs D0	ASIM_0001360001	Clarin	9.31545	-2.42727	5.37875	0.895696	-2.70993	0.0067298	0.0230515
15	D7 vs D0	ASIM_0001084001	Carboxylesterase type B	339.629	-2.4135	5.32764	0.227168	-10.6243	2.29757e-26	6.38876e-24
15	D7 vs D0	ASIM_0000885701	Pseudouridine synthase catalytic domain superfamily	29.3635	-2.40524	5.29725	0.549624	-4.37616	1.20787e-05	0.000100136
15	D7 vs D0	ASIM_0001868201	ELO family	11.7766	-2.4008	5.28097	0.790141	-3.03845	0.00237799	0.00967508
15	D7 vs D0	ASIM_0002033501	PRELI/MSF1 domain	22.3261	-2.3931	5.25283	0.55604	-4.30382	1.67877e-05	0.000134101
15	D7 vs D0	ASIM_0001758601	Transient receptor potential cation channel subfamily V	44.1301	-2.38435	5.22108	0.4661	-5.11553	3.12855e-07	3.86782e-06
15	D7 vs D0	ASIM_0000497701	Aldehyde dehydrogenase domain	686.128	-2.37166	5.17536	0.295894	-8.01525	1.09916e-15	7.14326e-14
15	D7 vs D0	ASIM_0000263001	Proteolipid membrane potential modulator	70.7183	-2.3689	5.16546	0.436716	-5.42434	5.81695e-08	8.42588e-07
15	D7 vs D0	ASIM_0000095401	Mitochondrial carrier protein	64.5844	-2.36884	5.16527	0.492146	-4.81329	1.48463e-06	1.55447e-05
15	D7 vs D0	ASIM_0001638201	Protein of unknown function DUF5354	350.796	-2.35492	5.11566	0.278353	-8.4602	2.66916e-17	2.2085e-15
15	D7 vs D0	ASIM_0000212101	Peptidase S28	278.04	-2.34743	5.08917	0.639074	-3.67318	0.000239555	0.0013486
15	D7 vs D0	ASIM_0001313201	EGF-like domain	739.681	-2.34104	5.06667	0.175361	-13.3498	1.1878e-40	1.18514e-37
15	D7 vs D0	ASIM_0000130801	Peptidase M13	100.521	-2.33997	5.06293	0.434018	-5.39141	6.99065e-08	9.95595e-07
15	D7 vs D0	ASIM_0000461101	CBS domain superfamily	14.8746	-2.32016	4.99389	0.656998	-3.53146	0.000413267	0.00216553
15	D7 vs D0	ASIM_0000923201	Aldehyde dehydrogenase domain	1148.64	-2.29479	4.90681	0.222235	-10.3259	5.37861e-25	1.16964e-22
15	D7 vs D0	ASIM_0001772601	Alpha crystallin/Small heat shock protein animal type	2105.2	-2.2932	4.9014	0.203797	-11.2524	2.25461e-29	7.64853e-27
15	D7 vs D0	ASIM_0000022701	Nematode cuticle collagen N-terminal	632.342	-2.27927	4.85433	0.309535	-7.36354	1.79098e-13	7.68429e-12
15	D7 vs D0	ASIM_0000496601	Carboxylesterase type B	9.52632	-2.2784	4.8514	0.815618	-2.79346	0.00521468	0.0186803
15	D7 vs D0	ASIM_0001960501	Dual specificity phosphatase catalytic domain	34.519	-2.26928	4.82081	0.60287	-3.76412	0.000167134	0.000988125
15	D7 vs D0	ASIM_0001268101	SLC26A/SulP transporter	616.002	-2.26041	4.79129	0.258379	-8.74844	2.16318e-18	2.12092e-16
15	D7 vs D0	ASIM_0001655501	Alcohol dehydrogenase zinc-type conserved site	10.6332	-2.25828	4.78422	0.881046	-2.56318	0.0103717	0.0328444
15	D7 vs D0	ASIM_0001900701	Tyrosine-specific protein phosphatase PTPase domain	15.578	-2.25768	4.78221	0.880708	-2.56348	0.0103629	0.0328245
15	D7 vs D0	ASIM_0002157501	Gelsolin-like domain	1123.11	-2.24416	4.73762	0.229305	-9.7868	1.28287e-22	2.13267e-20
15	D7 vs D0	ASIM_0001006601	BTB/POZ domain	705.678	-2.23669	4.71313	0.294647	-7.59107	3.17276e-14	1.60646e-12
15	D7 vs D0	ASIM_0001748701	UDP-glucuronosyl/UDP-glucosyltransferase	271.789	-2.23426	4.70523	0.915617	-2.44017	0.0146802	0.0437104
15	D7 vs D0	ASIM_0001647701	Pyridoxal phosphate-dependent decarboxylase	8.70832	-2.22221	4.66607	0.886067	-2.50795	0.0121435	0.0373271
15	D7 vs D0	ASIM_0001506201	Zinc finger C2H2-type	655.504	-2.20127	4.59885	0.212675	-10.3504	4.16614e-25	9.42215e-23
15	D7 vs D0	ASIM_0000064401	G protein-coupled receptor rhodopsin-like	39.4225	-2.19692	4.58501	0.543811	-4.03987	5.34815e-05	0.000369663
15	D7 vs D0	ASIM_0000938201	Arrestin-like N-terminal	18.5646	-2.18081	4.53408	0.762221	-2.86113	0.00422139	0.0156715
15	D7 vs D0	ASIM_0000406801	Glyoxalase/Bleomycin resistance protein/Dihydroxybiphenyl dioxygenase	81.4706	-2.18003	4.53164	0.572863	-3.80551	0.000141514	0.000853918
15	D7 vs D0	ASIM_0001826201	Villin/Gelsolin	2682.79	-2.17879	4.52775	0.218922	-9.95236	2.46261e-23	4.39693e-21
15	D7 vs D0	ASIM_0001606801	Bestrophin	182.475	-2.178	4.52527	0.249705	-8.72231	2.72589e-18	2.62707e-16
15	D7 vs D0	ASIM_0000553601	GroES-like superfamily	244.23	-2.17753	4.52379	0.717663	-3.0342	0.00241175	0.00978194
15	D7 vs D0	ASIM_0000915301	EH domain	47.8418	-2.1694	4.49837	0.449021	-4.83141	1.35572e-06	1.43259e-05
15	D7 vs D0	ASIM_0000017701	Microtubule-associated protein 9	55.5626	-2.16817	4.49452	0.521079	-4.16091	3.16975e-05	0.000234374
15	D7 vs D0	ASIM_0000137701	Neurotransmitter-gated ion-channel ligand-binding domain	158.101	-2.16096	4.47213	0.267623	-8.07466	6.76675e-16	4.5911e-14
15	D7 vs D0	ASIM_0000280201	Zinc finger C2H2-type	262.203	-2.1401	4.40794	0.242009	-8.84309	9.3109e-19	9.51394e-17
15	D7 vs D0	ASIM_0000574901	Six-bladed beta-propeller TolB-like	436.467	-2.12675	4.36732	0.226302	-9.39782	5.57036e-21	7.74462e-19
15	D7 vs D0	ASIM_0001008101	POU-specific domain	212.674	-2.12399	4.35896	0.284033	-7.47794	7.54952e-14	3.50836e-12
15	D7 vs D0	ASIM_0001322401	Phosphatidylinositol 45-bisphosphate 4-phosphatase	624.035	-2.1204	4.34814	0.175792	-12.062	1.67653e-33	1.09374e-30
15	D7 vs D0	ASIM_0001305301	PDZ domain	242.462	-2.11697	4.33783	0.390669	-5.41885	5.99831e-08	8.63696e-07
15	D7 vs D0	ASIM_0001956301	Six-bladed beta-propeller TolB-like	1389.99	-2.10982	4.31636	0.209163	-10.0869	6.30999e-24	1.21625e-21
15	D7 vs D0	ASIM_0001554001	Forkhead-associated (FHA) domain	11.8607	-2.10735	4.30899	0.745109	-2.82824	0.00468042	0.017029
15	D7 vs D0	ASIM_0001262601	Globin/Protoglobin	51.2972	-2.09847	4.28254	0.450748	-4.65552	3.23167e-06	3.10043e-05
15	D7 vs D0	ASIM_0001824401	Actin family	19435.2	-2.096	4.27521	0.227763	-9.20252	3.49636e-20	4.32885e-18
15	D7 vs D0	ASIM_0001614301	C-type lectin-like	14.6724	-2.09491	4.27198	0.640582	-3.27031	0.00107428	0.00488262
15	D7 vs D0	ASIM_0000854701	Ricin B lectin domain	14.9301	-2.092	4.2634	0.741653	-2.82073	0.00479144	0.0173882
15	D7 vs D0	ASIM_0000277401	Histidine phosphatase superfamily clade-2	48.7107	-2.09188	4.26304	0.554218	-3.77448	0.000160343	0.000952498
15	D7 vs D0	ASIM_0001356801	Nematode cuticle collagen N-terminal	443.736	-2.08729	4.24948	0.258848	-8.06374	7.39948e-16	4.98056e-14
15	D7 vs D0	ASIM_0000782701	SET domain superfamily	8.83485	-2.08555	4.24436	0.829128	-2.51535	0.0118914	0.0366998
15	D7 vs D0	ASIM_0001014701	Endoplasmic reticulum oxidoreductin 1	2131.27	-2.07773	4.22142	0.161241	-12.8859	5.40503e-38	4.82527e-35
15	D7 vs D0	ASIM_0000047601	Ephrin receptor-binding domain	14.4919	-2.07552	4.21495	0.633195	-3.27785	0.00104603	0.00477211
15	D7 vs D0	ASIM_0000703501	Ankyrin repeat	70.2034	-2.0719	4.20439	0.441568	-4.69213	2.70374e-06	2.64785e-05
15	D7 vs D0	ASIM_0001627801	Sodium	23.1456	-2.06256	4.17726	0.508225	-4.05835	4.94211e-05	0.000344688
15	D7 vs D0	ASIM_0000854801	Ricin B lectin domain	18.8771	-2.06188	4.17531	0.61249	-3.3664	0.00076157	0.00362655
15	D7 vs D0	ASIM_0001597101	Carbon-nitrogen hydrolase	206.994	-2.05625	4.15905	0.312619	-6.57751	4.78406e-11	1.32377e-09
15	D7 vs D0	ASIM_0000328201	L-fucokinase	25.9474	-2.05543	4.15667	0.578255	-3.55454	0.000378645	0.00200768
15	D7 vs D0	ASIM_0000039001	Protein kinase domain	41.3643	-2.05404	4.15269	0.516883	-3.97391	7.07025e-05	0.000471406
15	D7 vs D0	ASIM_0001502501	GNAT domain	1212.36	-2.03791	4.10651	0.177816	-11.4608	2.07598e-30	8.69031e-28
15	D7 vs D0	ASIM_0001935101	Prolyl 4-hydroxylase alpha subunit Fe(2+) 2OG dioxygenase domain	565.96	-2.03691	4.10366	0.277653	-7.33618	2.19785e-13	9.22769e-12
15	D7 vs D0	ASIM_0001121601	Peptidase S10 serine carboxypeptidase	953.755	-2.03127	4.08765	0.557077	-3.6463	0.000266039	0.00147614
15	D7 vs D0	ASIM_0000017501	Pyridoxal phosphate-dependent decarboxylase	28.4165	-2.02715	4.076	0.515316	-3.93381	8.36104e-05	0.000543997
15	D7 vs D0	ASIM_0001490001	Histone H2B	30.8473	-2.02462	4.06886	0.504333	-4.01446	5.95824e-05	0.000406041
15	D7 vs D0	ASIM_0001521401	Zinc finger CCCH-type	25.8335	-2.01541	4.04296	0.565986	-3.56089	0.000369604	0.00196836
15	D7 vs D0	ASIM_0000038301	Ion channel regulatory protein UNC-93	3422.48	-2.01309	4.03645	0.172244	-11.6875	1.47754e-31	6.96165e-29
15	D7 vs D0	ASIM_0000196101	Domain of unknown function DUF4440	2139.65	-2.00812	4.02259	0.652778	-3.07628	0.00209604	0.00869055
15	D7 vs D0	ASIM_0000605701	Protein kinase domain	14.7542	-2.00756	4.021	0.72265	-2.77805	0.00546868	0.019418
15	D15 vs D0	ASIM_0001328601	Cysteine-rich secretory protein-related	708.894	9.07556	539.53	1.85613	4.88951	1.01088e-06	9.5597e-06
15	D15 vs D0	ASIM_0001220401	Peptidase M12A	537.585	7.82171	226.241	0.764685	10.2287	1.47534e-24	2.64513e-22
15	D15 vs D0	ASIM_0000205601	Ribosomal protein S27e	347.391	7.77153	218.507	0.949855	8.18181	2.79615e-16	1.55859e-14
15	D15 vs D0	ASIM_0001760101	Cecropin	27.2432	6.99432	127.497	1.99085	3.51323	0.000442698	0.00212678
15	D15 vs D0	ASIM_0000672401	Chaperonin Cpn60/GroEL/TCP-1 family	57.8951	6.64679	100.204	0.906524	7.33218	2.26439e-13	7.876e-12
15	D15 vs D0	ASIM_0001260001	Peptidase M12A	5390.33	6.51801	91.647	0.317616	20.5217	1.37927e-93	3.9978e-90
15	D15 vs D0	ASIM_0001064901	Epithelial sodium channel	7.09058	6.0258	65.1549	1.8274	3.29748	0.000975566	0.00420403
15	D15 vs D0	ASIM_0001583401	Zinc finger RING-type	76.1437	6.02542	65.1376	1.94177	3.10306	0.00191531	0.00756337
15	D15 vs D0	ASIM_0000682701	Amino acid transporter transmembrane domain	6.9804	5.99479	63.7693	1.50174	3.99191	6.55437e-05	0.000398753
15	D15 vs D0	ASIM_0001328501	Cysteine-rich secretory protein-related	178.741	5.96778	62.5867	0.970128	6.15154	7.67334e-10	1.43801e-08
15	D15 vs D0	ASIM_0000221001	Isocitrate lyase	13.2265	5.93923	61.36	1.63564	3.63113	0.000282184	0.00144592
15	D15 vs D0	ASIM_0001531901	Major intrinsic protein	5.88027	5.74568	53.6566	1.69172	3.39635	0.000682897	0.00309358
15	D15 vs D0	ASIM_0000910301	DNA/RNA polymerase superfamily	1432.29	5.17499	36.1266	0.277992	18.6156	2.39985e-77	4.6373e-74
15	D15 vs D0	ASIM_0000525201	Ribonuclease T2-like superfamily	3.38302	4.94726	30.8512	1.89725	2.60759	0.00911824	0.028409
15	D15 vs D0	ASIM_0000103101	Domain of unknown function DUF5641	2926.26	4.94571	30.8181	0.742244	6.66318	2.67963e-11	6.44557e-10
15	D15 vs D0	ASIM_0000269101	Cadherin-like	3.23976	4.88405	29.5288	1.87275	2.60796	0.00910832	0.0283876
15	D15 vs D0	ASIM_0001688701	Phosphoenolpyruvate carboxykinase GTP-utilising	15.5797	4.6692	25.4431	1.06982	4.36446	1.27438e-05	9.30036e-05
15	D15 vs D0	ASIM_0001890401	Lipid-binding serum glycoprotein C-terminal	10.115	4.6677	25.4166	1.241	3.76124	0.000169071	0.000921727
15	D15 vs D0	ASIM_0001584401	Fungal lipase-like domain	3770.21	4.5202	22.9464	1.1102	4.07151	4.67089e-05	0.000294851
15	D15 vs D0	ASIM_0001806901	Reduced folate carrier	24.8252	4.28454	19.4884	0.808551	5.29904	1.16414e-07	1.38384e-06
15	D15 vs D0	ASIM_0000292901	Trypsin Inhibitor-like cysteine rich domain	4.04532	4.16486	17.9369	1.62431	2.56408	0.010345	0.0314966
15	D15 vs D0	ASIM_0000411001	Phosphoenolpyruvate carboxykinase GTP-utilising	7.02816	3.98159	15.7971	1.36121	2.92503	0.00344419	0.012427
15	D15 vs D0	ASIM_0001745401	Phosphoenolpyruvate carboxykinase GTP-utilising	5.94268	3.96315	15.5965	1.49257	2.65525	0.00792488	0.0252698
15	D15 vs D0	ASIM_0000510801	Glycoside hydrolase family 27	16.5379	3.88585	14.7828	0.916691	4.239	2.24521e-05	0.000154334
15	D15 vs D0	ASIM_0000678201	Carboxylesterase type B	13.9926	3.72766	13.2476	0.903293	4.12674	3.67936e-05	0.00023885
15	D15 vs D0	ASIM_0000239001	ERAP1-like C-terminal domain	81.0785	3.66291	12.6662	0.503759	7.27115	3.56436e-13	1.19207e-11
15	D15 vs D0	ASIM_0001545401	Protein of unknown function DUF1759	324.889	3.65777	12.6211	0.413772	8.84006	9.56632e-19	7.73804e-17
15	D15 vs D0	ASIM_0001749601	Histidine phosphatase superfamily clade-2	35.8237	3.58656	12.0133	1.36787	2.622	0.00874143	0.027426
15	D15 vs D0	ASIM_0002071001	Cadherin-like	4.58614	3.46428	11.037	1.43422	2.41545	0.015716	0.0446231
15	D15 vs D0	ASIM_0000261301	Cytochrome P450	7.04142	3.35882	10.259	1.1685	2.87447	0.0040471	0.0142505
15	D15 vs D0	ASIM_0001315401	Thrombospondin type-1 (TSP1) repeat	53.3031	3.34653	10.172	0.49314	6.78616	1.15156e-11	2.98017e-10
15	D15 vs D0	ASIM_0001755701	Protein kinase domain	34.3556	3.33981	10.1247	0.568152	5.87837	4.14333e-09	6.76035e-08
15	D15 vs D0	ASIM_0001555801	Diacylglycerol acyltransferase	1472.74	3.3297	10.054	0.219003	15.2039	3.33092e-52	3.21822e-49
15	D15 vs D0	ASIM_0001605801	Collagen triple helix repeat	17.55	3.31769	9.97067	0.774718	4.28245	1.84847e-05	0.000129729
15	D15 vs D0	ASIM_0002039301	Aminopeptidase N-like N-terminal domain superfamliy	22.022	3.25635	9.55564	0.736495	4.42142	9.80548e-06	7.39172e-05
15	D15 vs D0	ASIM_0000259701	Peptidase M1 alanine aminopeptidase/leukotriene A4 hydrolase	43.4521	3.2468	9.49259	0.637296	5.09466	3.49372e-07	3.68015e-06
15	D15 vs D0	ASIM_0001316701	Small GTPase	5.32583	3.10227	8.58767	1.2902	2.40449	0.0161949	0.0457513
15	D15 vs D0	ASIM_0001972901	Zinc finger CCHC-type	642.224	3.07776	8.44304	0.249901	12.3159	7.43705e-35	3.49561e-32
15	D15 vs D0	ASIM_0001291701	Zinc finger nuclear hormone receptor-type	17.8151	3.07326	8.41673	0.860212	3.57268	0.000353348	0.00174924
15	D15 vs D0	ASIM_0001206601	Paired domain	14.9688	3.0709	8.40297	0.765711	4.01052	6.05851e-05	0.000371653
15	D15 vs D0	ASIM_0000033001	Phosphoenolpyruvate carboxykinase GTP-utilising	36.1466	3.06377	8.36154	0.607107	5.0465	4.49969e-07	4.63042e-06
15	D15 vs D0	ASIM_0000657701	Carboxylesterase type B	8.94163	3.0596	8.33743	0.980068	3.12183	0.00179732	0.00715482
15	D15 vs D0	ASIM_0000551501	Zona pellucida domain	48.1685	3.0374	8.2101	0.494386	6.14378	8.05792e-10	1.50199e-08
15	D15 vs D0	ASIM_0000024601	Peptidase M13	1374.3	3.0075	8.04169	0.534995	5.62155	1.89256e-08	2.66938e-07
15	D15 vs D0	ASIM_0000710501	Phosphoenolpyruvate carboxykinase C-terminal P-loop domain	5.47564	2.94296	7.6899	1.2203	2.41168	0.0158792	0.0449692
15	D15 vs D0	ASIM_0000047901	Peptidase M13	1184.01	2.94055	7.67704	0.321346	9.15073	5.65499e-20	5.61976e-18
15	D15 vs D0	ASIM_0000362201	SH2 domain	11.6055	2.93951	7.67152	1.13453	2.59095	0.00957112	0.0296019
15	D15 vs D0	ASIM_0002075201	Patatin-like phospholipase domain	55.9869	2.93854	7.66636	0.431448	6.81088	9.70046e-12	2.56384e-10
15	D15 vs D0	ASIM_0001145701	Nematode cuticle collagen N-terminal	14.0083	2.89798	7.4538	0.855754	3.38646	0.000708009	0.00318824
15	D15 vs D0	ASIM_0000730101	Peptidase M1 membrane alanine aminopeptidase	11.3473	2.89049	7.41522	1.06467	2.71492	0.00662927	0.0217815
15	D15 vs D0	ASIM_0001616701	C-type lectin-like	724.903	2.87376	7.32975	0.263911	10.8891	1.29877e-27	3.3216e-25
15	D15 vs D0	ASIM_0001601901	von Willebrand factor type A	8.07836	2.8443	7.18155	1.09534	2.59672	0.00941179	0.0291818
15	D15 vs D0	ASIM_0001953901	Patatin-like phospholipase domain	66.6258	2.82889	7.10528	0.409536	6.90756	4.93058e-12	1.38303e-10
15	D15 vs D0	ASIM_0000671701	Aromatic amino acid lyase	330.667	2.80348	6.98122	0.307478	9.11766	7.67642e-20	7.5424e-18
15	D15 vs D0	ASIM_0001548301	Spo12	95.1617	2.79112	6.92165	0.338751	8.23943	1.73034e-16	1.00643e-14
15	D15 vs D0	ASIM_0000330801	Peptidase M12A	22.2251	2.77762	6.8572	0.859698	3.23093	0.00123389	0.00517201
15	D15 vs D0	ASIM_0001787701	ShKT domain	287.429	2.7452	6.70484	0.210721	13.0277	8.51686e-39	5.4858e-36
15	D15 vs D0	ASIM_0001286601	Fungal lipase-like domain	164.429	2.72807	6.6257	0.401359	6.79708	1.06759e-11	2.77906e-10
15	D15 vs D0	ASIM_0000458801	Thrombospondin type-1 (TSP1) repeat	26.8587	2.718	6.57958	0.888342	3.05963	0.00221613	0.00855701
15	D15 vs D0	ASIM_0001120901	Calcineurin-like phosphoesterase domain ApaH type	13.5424	2.71495	6.56572	0.83795	3.23999	0.00119533	0.00503586
15	D15 vs D0	ASIM_0000119301	CUB domain	60.8236	2.70805	6.53437	0.564816	4.79457	1.63028e-06	1.47668e-05
15	D15 vs D0	ASIM_0000596701	Lipid-binding serum glycoprotein C-terminal	12.0945	2.67114	6.36934	1.09169	2.4468	0.0144133	0.0414706
15	D15 vs D0	ASIM_0001819601	Helicase C-terminal	7.03138	2.6681	6.35593	1.0772	2.47688	0.0132536	0.0386022
15	D15 vs D0	ASIM_0000461001	Aromatic amino acid lyase	1018.42	2.66265	6.33195	0.263673	10.0983	5.62108e-24	9.19637e-22
15	D15 vs D0	ASIM_0000143501	Protein of unknown function DUF1759	382.632	2.65691	6.30683	0.402763	6.59671	4.20368e-11	9.69579e-10
15	D15 vs D0	ASIM_0001738301	Peptidase M1 membrane alanine aminopeptidase	260.094	2.64232	6.24333	0.767314	3.44359	0.00057404	0.0026594
15	D15 vs D0	ASIM_0000424501	D-galactoside/L-rhamnose binding SUEL lectin domain	9.64348	2.64139	6.23931	1.00528	2.62751	0.0086013	0.0270351
15	D15 vs D0	ASIM_0002117401	Aminopeptidase N-like N-terminal domain superfamliy	43.9382	2.64002	6.23339	0.713609	3.69953	0.000216	0.00114491
15	D15 vs D0	ASIM_0001761801	Peptidase M1 alanine aminopeptidase/leukotriene A4 hydrolase	57.153	2.60239	6.07292	0.668647	3.89203	9.94102e-05	0.000577243
15	D15 vs D0	ASIM_0000358401	Carboxylesterase type B	6.90436	2.58503	6.0003	1.07926	2.39518	0.016612	0.0467399
15	D15 vs D0	ASIM_0000013301	AMP-dependent synthetase/ligase domain	21.4023	2.52468	5.75445	0.621769	4.06048	4.89724e-05	0.000307133
15	D15 vs D0	ASIM_0001684601	Protein kinase domain	7.74229	2.48276	5.58968	0.936583	2.65088	0.00802835	0.0255436
15	D15 vs D0	ASIM_0001239301	Snake toxin-like superfamily	48.2358	2.47223	5.54903	0.515961	4.79151	1.6553e-06	1.49467e-05
15	D15 vs D0	ASIM_0001355901	Caenorhabditis elegans ly-6-related	73.3606	2.46975	5.5395	0.374807	6.58941	4.41587e-11	1.01181e-09
15	D15 vs D0	ASIM_0000534101	ERAP1-like C-terminal domain	210.672	2.4385	5.42076	0.407775	5.98001	2.23127e-09	3.86879e-08
15	D15 vs D0	ASIM_0001559501	Peptidase S28	498.369	2.43217	5.39703	0.293558	8.28512	1.17988e-16	7.0513e-15
15	D15 vs D0	ASIM_0001659101	Protein kinase-like domain superfamily	6.2471	2.41985	5.35115	1.01602	2.38169	0.0172332	0.0481465
15	D15 vs D0	ASIM_0001691301	Histidine phosphatase superfamily clade-2	31.5585	2.40081	5.28098	0.566849	4.23536	2.28189e-05	0.000156422
15	D15 vs D0	ASIM_0000327501	D-isomer specific 2-hydroxyacid dehydrogenase catalytic domain	26.6105	2.37614	5.19147	0.985617	2.41082	0.0159167	0.0450534
15	D15 vs D0	ASIM_0000232101	Histidine phosphatase superfamily	14.8799	2.37464	5.18606	0.78624	3.02025	0.00252568	0.00952595
15	D15 vs D0	ASIM_0001428101	Glycoside hydrolase family 31	272.183	2.3721	5.17694	0.323921	7.32309	2.42321e-13	8.39482e-12
15	D15 vs D0	ASIM_0001864101	Aminopeptidase N-like N-terminal domain superfamliy	61.1971	2.36399	5.14793	0.666442	3.54718	0.000389378	0.00189736
15	D15 vs D0	ASIM_0002019101	PTB/PI domain	36.8894	2.35639	5.12087	0.485352	4.85501	1.20379e-06	1.11892e-05
15	D15 vs D0	ASIM_0001319001	Cytosolic motility protein	32.5941	2.34141	5.06798	0.483882	4.8388	1.30624e-06	1.20642e-05
15	D15 vs D0	ASIM_0001340701	Protein kinase domain	29.1812	2.32686	5.01711	0.907503	2.56402	0.0103467	0.0314966
15	D15 vs D0	ASIM_0001591201	Paired domain	13.5795	2.32095	4.99662	0.773054	3.00231	0.00267936	0.0100178
15	D15 vs D0	ASIM_0000334801	Sterol-sensing domain	67.1589	2.31552	4.97784	0.400849	5.77654	7.62503e-09	1.17351e-07
15	D15 vs D0	ASIM_0001349601	Glycosyl transferase family 14	58.1471	2.30373	4.93734	0.472713	4.87344	1.09674e-06	1.02655e-05
15	D15 vs D0	ASIM_0001415801	Zona pellucida domain	38.0025	2.30173	4.93048	0.466608	4.93289	8.10222e-07	7.81074e-06
15	D15 vs D0	ASIM_0001443901	BIR repeat	73.9725	2.30144	4.9295	0.368954	6.23775	4.43918e-10	8.64521e-09
15	D15 vs D0	ASIM_0001967401	EGF-type aspartate/asparagine hydroxylation site	7.04053	2.29964	4.92336	0.952418	2.41453	0.0157554	0.0447205
15	D15 vs D0	ASIM_0001335801	Marvel domain	410.718	2.28689	4.88004	0.290242	7.87925	3.29345e-15	1.50332e-13
15	D15 vs D0	ASIM_0000746101	Mon2/Sec7/BIG1-like HDS	10.4981	2.27612	4.84373	0.793897	2.86702	0.0041436	0.0145256
15	D15 vs D0	ASIM_0000046801	Short-chain dehydrogenase/reductase SDR	28.8	2.27168	4.82884	0.633073	3.58834	0.000332796	0.00166503
15	D15 vs D0	ASIM_0000276801	Pepsin inhibitor-3-like repeated domain	882.133	2.27135	4.82773	0.293787	7.73126	1.06488e-14	4.5169e-13
15	D15 vs D0	ASIM_0000357701	Peptidase M1 membrane alanine aminopeptidase	75.7044	2.26991	4.82292	0.452186	5.01986	5.17104e-07	5.20633e-06
15	D15 vs D0	ASIM_0001688201	Peptidase M1 alanine aminopeptidase/leukotriene A4 hydrolase	666.427	2.25331	4.76776	0.364085	6.18897	6.05569e-10	1.15098e-08
15	D15 vs D0	ASIM_0001837201	EGF-like domain	19.6449	2.24672	4.74604	0.666919	3.36881	0.000754928	0.00336209
15	D15 vs D0	ASIM_0001925001	Tyrosine-specific protein phosphatase PTPase domain	93.2504	2.24471	4.73943	0.335259	6.69546	2.15e-11	5.26629e-10
15	D15 vs D0	ASIM_0001303701	MCM domain	337.234	2.2433	4.73479	0.204494	10.97	5.3264e-28	1.38575e-25
15	D15 vs D0	ASIM_0001610201	G protein-coupled receptor rhodopsin-like	127.548	2.23997	4.72387	0.276331	8.10612	5.22625e-16	2.78803e-14
15	D15 vs D0	ASIM_0001771901	Diacylglycerol acyltransferase	514.431	2.22547	4.67662	0.257925	8.62836	6.22379e-18	4.44199e-16
15	D15 vs D0	ASIM_0000217101	SEA domain	21.6665	2.21176	4.63242	0.551324	4.01173	6.02749e-05	0.000370403
15	D15 vs D0	ASIM_0000073901	Short-chain dehydrogenase/reductase SDR	45.9817	2.20975	4.62596	0.5533	3.99377	6.50302e-05	0.000396126
15	D15 vs D0	ASIM_0001927301	Zinc finger RING-type	300.529	2.20423	4.60827	0.66602	3.30955	0.000934476	0.0040487
15	D15 vs D0	ASIM_0000788201	IBR domain	118.625	2.20298	4.6043	0.50572	4.35613	1.32383e-05	9.62485e-05
15	D15 vs D0	ASIM_0001310201	Peptidase M13	1200.67	2.18837	4.55789	0.341634	6.40559	1.49789e-10	3.14611e-09
15	D15 vs D0	ASIM_0001589901	Nuclear hormone receptor ligand-binding domain	133.145	2.18541	4.54857	0.34257	6.37947	1.77705e-10	3.69232e-09
15	D15 vs D0	ASIM_0001778501	Malate synthase	64.6006	2.17849	4.52679	0.654169	3.33016	0.000867959	0.00379072
15	D15 vs D0	ASIM_0000396001	DNA replication factor Dna2 N-terminal	24.5832	2.17554	4.51755	0.583771	3.7267	0.000194001	0.00104036
15	D15 vs D0	ASIM_0001143201	Ankyrin repeat	90.8899	2.16038	4.47034	0.312113	6.92181	4.45919e-12	1.26302e-10
15	D15 vs D0	ASIM_0001336801	WlaTC/HtrL glycosyltransferase	104.235	2.15449	4.45211	0.275187	7.82919	4.91011e-15	2.17352e-13
15	D15 vs D0	ASIM_0000460101	Pancreatic trypsin inhibitor Kunitz domain	81.4902	2.1542	4.45123	0.381897	5.6408	1.69265e-08	2.41881e-07
15	D15 vs D0	ASIM_0001489901	Two pore domain potassium channel	101.338	2.14887	4.43481	0.350515	6.13062	8.75392e-10	1.62129e-08
15	D15 vs D0	ASIM_0001839001	Trypsin Inhibitor-like cysteine rich domain	13.7125	2.13784	4.40104	0.76373	2.79921	0.00512271	0.0174377
15	D15 vs D0	ASIM_0001685701	Myc-type basic helix-loop-helix (bHLH) domain	127.707	2.11501	4.33193	0.319354	6.62278	3.5251e-11	8.30692e-10
15	D15 vs D0	ASIM_0000789001	Aromatic amino acid lyase	13.4858	2.10903	4.31402	0.888181	2.37455	0.0175702	0.0489216
15	D15 vs D0	ASIM_0001446601	PurM-like C-terminal domain	301.937	2.10778	4.31027	0.182825	11.5289	9.42874e-31	3.09387e-28
15	D15 vs D0	ASIM_0000230201	EGF-type aspartate/asparagine hydroxylation site	16.4144	2.07846	4.22356	0.745298	2.78877	0.00529093	0.0179436
15	D15 vs D0	ASIM_0000172801	Metalloenzyme LuxS/M16 peptidase-like	15.6686	2.06321	4.17914	0.639668	3.22543	0.00125782	0.00525709
15	D15 vs D0	ASIM_0001246801	Zona pellucida domain	23.2052	2.0598	4.16928	0.579549	3.55414	0.000379215	0.00185512
15	D15 vs D0	ASIM_0001433601	START domain	914.201	2.05703	4.16128	0.577647	3.56105	0.000369376	0.00181772
15	D15 vs D0	ASIM_0001383101	Phosphatidic acid phosphatase type 2/haloperoxidase	235	2.05495	4.15529	0.293586	6.99947	2.56934e-12	7.59922e-11
15	D15 vs D0	ASIM_0001610901	G protein-coupled receptor rhodopsin-like	83.5905	2.05066	4.14294	0.412531	4.97091	6.66395e-07	6.54391e-06
15	D15 vs D0	ASIM_0000608501	Aromatic amino acid lyase	99.3403	2.04925	4.1389	0.378256	5.41763	6.03959e-08	7.5892e-07
15	D15 vs D0	ASIM_0001919601	Tyrosine-specific protein phosphatase PTPase domain	127.77	2.03694	4.10375	0.273914	7.43645	1.03429e-13	3.81896e-12
15	D15 vs D0	ASIM_0001239701	Fibroblast growth factor family	10.646	2.03058	4.0857	0.772373	2.62902	0.00856313	0.0269346
15	D15 vs D0	ASIM_0000464501	Antibacterial factor-related peptide	34.4436	2.02689	4.07526	0.816237	2.48321	0.0130203	0.0380884
15	D15 vs D0	ASIM_0000266401	Zona pellucida domain	138.207	2.02403	4.06719	0.29821	6.78728	1.1427e-11	2.96165e-10
15	D15 vs D0	ASIM_0001527001	Peptidase aspartic putative	17.6885	2.02211	4.06178	0.80054	2.52594	0.011539	0.0344861
15	D15 vs D0	ASIM_0000700201	Rho GTPase-activating protein domain	44.677	2.01658	4.04625	0.417688	4.82797	1.37934e-06	1.27025e-05
15	D15 vs D0	ASIM_0001069901	MADF domain	234.315	2.01464	4.0408	0.224455	8.97569	2.81589e-19	2.48584e-17
15	D15 vs D0	ASIM_0000946401	DNA recombination and repair protein Rad51-like C-terminal	14.7087	2.01453	4.0405	0.6692	3.01036	0.00260936	0.0097948
15	D15 vs D0	ASIM_0000530301	Beta-14-mannosyltransferase Bre-3/Egh	63.1962	2.01273	4.03546	0.370436	5.43342	5.52848e-08	7.03849e-07
15	D15 vs D0	ASIM_0002083001	Peptidase M14 carboxypeptidase A	26.8326	-2.0152	4.04236	0.56763	-3.55019	0.000384946	0.00188103
15	D15 vs D0	ASIM_0001892001	C2 domain	15.1643	-2.01669	4.04654	0.634036	-3.18072	0.0014691	0.00600168
15	D15 vs D0	ASIM_0000991601	Glycoprotein hormone subunit beta	84.4519	-2.01682	4.0469	0.333538	-6.04674	1.47804e-09	2.64996e-08
15	D15 vs D0	ASIM_0001014701	Endoplasmic reticulum oxidoreductin 1	2376.31	-2.01715	4.04783	0.147283	-13.6957	1.07676e-42	8.78697e-40
15	D15 vs D0	ASIM_0001597101	Carbon-nitrogen hydrolase	230.027	-2.02551	4.07136	0.352477	-5.7465	9.11108e-09	1.38023e-07
15	D15 vs D0	ASIM_0001758901	ArgE/DapE/ACY1/CPG2/YscS conserved site	3050.13	-2.03048	4.08542	0.24906	-8.1526	3.56171e-16	1.96018e-14
15	D15 vs D0	ASIM_0000272501	Polyprotein allergen nematode	180.588	-2.03403	4.09548	0.216188	-9.40863	5.02643e-21	5.6035e-19
15	D15 vs D0	ASIM_0000833601	Ajuba-like	10.424	-2.04065	4.11432	0.82541	-2.47229	0.013425	0.0390359
15	D15 vs D0	ASIM_0001544701	Armadillo-like helical	33.6373	-2.04684	4.132	0.585237	-3.49746	0.000469718	0.00223743
15	D15 vs D0	ASIM_0001967301	Glutathione S-transferase N-terminal	163.489	-2.05578	4.15768	0.280853	-7.31977	2.48387e-13	8.55387e-12
15	D15 vs D0	ASIM_0000193101	AMP-dependent synthetase/ligase domain	33.6254	-2.06547	4.1857	0.533538	-3.87127	0.000108269	0.000623274
15	D15 vs D0	ASIM_0000587501	Cysteine-rich secretory protein-related	488.843	-2.06773	4.19225	0.233297	-8.86305	7.78528e-19	6.3865e-17
15	D15 vs D0	ASIM_0001634901	MFS transporter superfamily	569.458	-2.07616	4.21685	0.659722	-3.14703	0.00164938	0.00664607
15	D15 vs D0	ASIM_0001380001	DUF236 repeat	56.868	-2.07686	4.21887	0.382401	-5.4311	5.60089e-08	7.10987e-07
15	D15 vs D0	ASIM_0000854701	Ricin B lectin domain	16.5943	-2.0823	4.23483	0.851929	-2.44422	0.0145166	0.0417355
15	D15 vs D0	ASIM_0001536501	GNAT domain	259.754	-2.08597	4.2456	0.384651	-5.42301	5.86027e-08	7.38522e-07
15	D15 vs D0	ASIM_0001824401	Actin family	21507.7	-2.09029	4.25834	0.304507	-6.8645	6.67229e-12	1.81877e-10
15	D15 vs D0	ASIM_0000279101	Ion channel regulatory protein UNC-93	379.198	-2.09678	4.27752	0.237322	-8.83517	9.99483e-19	8.04722e-17
15	D15 vs D0	ASIM_0000379701	Saccharopine dehydrogenase-like C-terminal	149.851	-2.10032	4.28803	0.2415	-8.69696	3.40894e-18	2.53354e-16
15	D15 vs D0	ASIM_0001383401	Macro domain	422.72	-2.10229	4.2939	0.255672	-8.2226	1.99131e-16	1.15053e-14
15	D15 vs D0	ASIM_0002037201	Ion transport domain	8.94333	-2.10413	4.29938	0.888041	-2.3694	0.0178168	0.0494165
15	D15 vs D0	ASIM_0001412801	Alpha/beta hydrolase fold-3	534.222	-2.11091	4.31963	0.170934	-12.3493	4.91417e-35	2.37396e-32
15	D15 vs D0	ASIM_0000552101	Globin	11.817	-2.1111	4.3202	0.786259	-2.68499	0.00725317	0.0234766
15	D15 vs D0	ASIM_0001934401	Dehydrogenase E1 component	130.748	-2.1186	4.34273	0.376589	-5.62577	1.8468e-08	2.60696e-07
15	D15 vs D0	ASIM_0001916101	HotDog domain superfamily	1601.46	-2.12387	4.35861	0.248614	-8.54284	1.30967e-17	8.82807e-16
15	D15 vs D0	ASIM_0001690601	Protein kinase domain	60.3818	-2.12639	4.36624	0.349785	-6.07914	1.20831e-09	2.1912e-08
15	D15 vs D0	ASIM_0000038301	Ion channel regulatory protein UNC-93	3725.15	-2.12855	4.37279	0.286849	-7.42047	1.16703e-13	4.25488e-12
15	D15 vs D0	ASIM_0001480701	Ground-like domain	26.4089	-2.12932	4.37511	0.523279	-4.06918	4.71779e-05	0.000297164
15	D15 vs D0	ASIM_0000447701	Carboxylesterase type B	79.9452	-2.1304	4.37838	0.395705	-5.38381	7.29267e-08	9.0204e-07
15	D15 vs D0	ASIM_0000590501	Branched-chain amino acid aminotransferase II	8.04625	-2.13073	4.37938	0.854171	-2.49449	0.0126137	0.0371427
15	D15 vs D0	ASIM_0000511201	Saccharopine dehydrogenase-like C-terminal	117.013	-2.13555	4.39404	0.254708	-8.3843	5.10267e-17	3.18066e-15
15	D15 vs D0	ASIM_0001598901	Dbl homology (DH) domain	237.633	-2.14176	4.41301	0.230364	-9.29729	1.44077e-20	1.52783e-18
15	D15 vs D0	ASIM_0001521401	Zinc finger CCCH-type	27.9115	-2.1429	4.41648	0.54245	-3.95041	7.8019e-05	0.000466733
15	D15 vs D0	ASIM_0000314701	Peptidase M28	484.256	-2.14916	4.43571	0.179382	-11.981	4.47154e-33	1.80848e-30
15	D15 vs D0	ASIM_0001338201	Deltex C-terminal	731.886	-2.1497	4.43737	0.264193	-8.13687	4.05634e-16	2.21141e-14
15	D15 vs D0	ASIM_0000174701	Lipid-binding serum glycoprotein C-terminal	52.0456	-2.15754	4.46153	0.37068	-5.82049	5.86754e-09	9.32746e-08
15	D15 vs D0	ASIM_0001346601	Sushi/SCR/CCP domain	128.754	-2.15759	4.4617	0.320653	-6.72875	1.71131e-11	4.24556e-10
15	D15 vs D0	ASIM_0001819501	Aldo/keto reductase conserved site	253.127	-2.16137	4.47339	0.273015	-7.91666	2.43971e-15	1.16244e-13
15	D15 vs D0	ASIM_0001985701	L-fucokinase	33.5338	-2.16569	4.48681	0.512351	-4.22697	2.36864e-05	0.000161731
15	D15 vs D0	ASIM_0001781601	ELO family	285.547	-2.16851	4.49559	0.844469	-2.5679	0.0102318	0.0312068
15	D15 vs D0	ASIM_0001740801	Fork head domain	975.364	-2.17332	4.51059	0.185576	-11.7112	1.11728e-31	3.96541e-29
15	D15 vs D0	ASIM_0001266901	Transthyretin-like	3004.57	-2.17653	4.52064	0.194707	-11.1785	5.19549e-29	1.45733e-26
15	D15 vs D0	ASIM_0001897601	Epithelial sodium channel	296.224	-2.17707	4.52233	0.305787	-7.11956	1.08271e-12	3.38049e-11
15	D15 vs D0	ASIM_0001443001	Cytochrome b5-like heme/steroid binding domain	81.1328	-2.17713	4.52254	0.534785	-4.07104	4.6803e-05	0.000295231
15	D15 vs D0	ASIM_0001659001	Homeobox domain	10.679	-2.17904	4.52851	0.821266	-2.65326	0.00797173	0.0253959
15	D15 vs D0	ASIM_0001635001	Major facilitator superfamily	1806.88	-2.1795	4.52997	0.633069	-3.44275	0.000575825	0.00266405
15	D15 vs D0	ASIM_0001375601	Major intrinsic protein	551.14	-2.18065	4.53359	0.185472	-11.7573	6.47398e-32	2.39551e-29
15	D15 vs D0	ASIM_0002045201	Basic-leucine zipper domain	69.913	-2.1852	4.5479	0.330219	-6.61744	3.65482e-11	8.56616e-10
15	D15 vs D0	ASIM_0001594501	Pancreatic trypsin inhibitor Kunitz domain	9832.45	-2.19026	4.56387	0.16239	-13.4876	1.84958e-41	1.28664e-38
15	D15 vs D0	ASIM_0001387801	Sterol-sensing domain	32.602	-2.1947	4.57793	0.489048	-4.48769	7.1999e-06	5.58241e-05
15	D15 vs D0	ASIM_0001478801	Sulphide quinone-reductase	1397.46	-2.19583	4.58154	0.215212	-10.2031	1.92049e-24	3.33992e-22
15	D15 vs D0	ASIM_0001350201	Gamma-aminobutyric acid A receptor/Glycine receptor alpha	14.6421	-2.21032	4.62779	0.638027	-3.46431	0.000531589	0.00248651
15	D15 vs D0	ASIM_0001206001	Nematode cuticle collagen N-terminal	23.9651	-2.21608	4.6463	0.621516	-3.5656	0.000363019	0.00178897
15	D15 vs D0	ASIM_0001938701	EGF-like domain	33.0889	-2.22167	4.66433	0.462419	-4.80445	1.55179e-06	1.41294e-05
15	D15 vs D0	ASIM_0000605901	Tyrosine-specific protein phosphatase PTPase domain	7.72017	-2.22688	4.6812	0.865042	-2.5743	0.0100443	0.0307491
15	D15 vs D0	ASIM_0001638201	Protein of unknown function DUF5354	392.952	-2.2507	4.75915	0.228514	-9.84929	6.9033e-23	9.45317e-21
15	D15 vs D0	ASIM_0001491901	Helix-loop-helix DNA-binding domain superfamily	145.72	-2.25076	4.75934	0.264482	-8.51008	1.7381e-17	1.14498e-15
15	D15 vs D0	ASIM_0000606601	Calponin homology domain	32.4127	-2.25565	4.77549	0.600018	-3.7593	0.000170387	0.000927162
15	D15 vs D0	ASIM_0001356801	Nematode cuticle collagen N-terminal	479.466	-2.25868	4.78552	0.338044	-6.68161	2.36334e-11	5.75641e-10
15	D15 vs D0	ASIM_0001396301	Solute carrier family 13	952.016	-2.26069	4.7922	0.176586	-12.8022	1.59322e-37	9.55441e-35
15	D15 vs D0	ASIM_0001984001	ABC transporter type 1 transmembrane domain superfamily	231.986	-2.26903	4.82	0.336312	-6.74682	1.51123e-11	3.80896e-10
15	D15 vs D0	ASIM_0000128401	Carboxylesterase type B	239.054	-2.28609	4.87732	0.272198	-8.39861	4.51778e-17	2.82621e-15
15	D15 vs D0	ASIM_0001464601	Fibronectin type III	13.7812	-2.30483	4.94108	0.664989	-3.46597	0.000528332	0.00247328
15	D15 vs D0	ASIM_0001121601	Peptidase S10 serine carboxypeptidase	1017.98	-2.30957	4.95736	0.255835	-9.02758	1.75518e-19	1.62363e-17
15	D15 vs D0	ASIM_0000497701	Aldehyde dehydrogenase domain	763.363	-2.31577	4.97869	0.295788	-7.82915	4.91171e-15	2.17352e-13
15	D15 vs D0	ASIM_0001374801	Cadherin-like superfamily	21.5648	-2.31969	4.99223	0.591215	-3.92359	8.72403e-05	0.000514478
15	D15 vs D0	ASIM_0002112001	Globin	34.3518	-2.31983	4.99274	0.572942	-4.04898	5.1441e-05	0.00032134
15	D15 vs D0	ASIM_0000574901	Six-bladed beta-propeller TolB-like	470.632	-2.32228	5.00123	0.255063	-9.10474	8.6472e-20	8.44851e-18
15	D15 vs D0	ASIM_0001727901	Potassium channel tetramerisation-type BTB domain	991.84	-2.33187	5.03457	0.2285	-10.2051	1.88094e-24	3.30418e-22
15	D15 vs D0	ASIM_0000242601	Pancreatic trypsin inhibitor Kunitz domain	26.412	-2.33305	5.0387	0.503497	-4.63369	3.59199e-06	3.01925e-05
15	D15 vs D0	ASIM_0000841801	NAD(P)-binding domain superfamily	243.88	-2.33367	5.04086	0.232064	-10.0562	8.62907e-24	1.36426e-21
15	D15 vs D0	ASIM_0000420001	Malate/L-lactate dehydrogenase-like	71.9437	-2.33461	5.04415	0.332509	-7.02119	2.1998e-12	6.57332e-11
15	D15 vs D0	ASIM_0001410001	Tyrosine-specific protein phosphatase PTPase domain	24.2406	-2.33618	5.04965	0.691197	-3.37991	0.000725102	0.00325006
15	D15 vs D0	ASIM_0001778301	Formin FH3 domain	329.494	-2.34958	5.09676	0.234094	-10.0369	1.04893e-23	1.60017e-21
15	D15 vs D0	ASIM_0000598001	Ribitol-5-phosphate transferase FKTN-related	11.8067	-2.35049	5.09998	0.733754	-3.20337	0.00135827	0.00561486
15	D15 vs D0	ASIM_0001956301	Six-bladed beta-propeller TolB-like	1490.41	-2.35559	5.11803	0.233724	-10.0785	6.87747e-24	1.0973e-21
15	D15 vs D0	ASIM_0000592901	Carboxylesterase type B	157.871	-2.35595	5.11932	0.376667	-6.25473	3.98195e-10	7.82488e-09
15	D15 vs D0	ASIM_0001651401	Aspartic peptidase A1 family	36.509	-2.36054	5.13562	0.536859	-4.39695	1.09783e-05	8.17663e-05
15	D15 vs D0	ASIM_0001400201	G protein-coupled receptor rhodopsin-like	24.7276	-2.36083	5.13665	0.673592	-3.50483	0.000456899	0.00218415
15	D15 vs D0	ASIM_0000506601	Saccharopine dehydrogenase-like C-terminal	24.603	-2.36327	5.14535	0.518061	-4.56176	5.07261e-06	4.1108e-05
15	D15 vs D0	ASIM_0001893501	Cholinesterase	807.047	-2.36866	5.16461	0.236725	-10.0059	1.43524e-23	2.0975e-21
15	D15 vs D0	ASIM_0002033501	PRELI/MSF1 domain	24.837	-2.36891	5.16552	0.526795	-4.49684	6.89716e-06	5.37886e-05
15	D15 vs D0	ASIM_0001935101	Prolyl 4-hydroxylase alpha subunit Fe(2+) 2OG dioxygenase domain	600.716	-2.37175	5.17569	0.281626	-8.42162	3.71305e-17	2.33962e-15
15	D15 vs D0	ASIM_0000428901	Peroxisomal membrane protein 4	38.781	-2.38178	5.21178	0.540254	-4.40862	1.04031e-05	7.78483e-05
15	D15 vs D0	ASIM_0002077401	Protein SZT2	40.7671	-2.38364	5.2185	0.422211	-5.64561	1.64598e-08	2.36182e-07
15	D15 vs D0	ASIM_0000854801	Ricin B lectin domain	20.0938	-2.39015	5.24213	0.653145	-3.65946	0.000252752	0.00131095
15	D15 vs D0	ASIM_0002157501	Gelsolin-like domain	1217.98	-2.40594	5.29982	0.276494	-8.7016	3.27243e-18	2.44253e-16
15	D15 vs D0	ASIM_0001957101	Protein SZT2	101.036	-2.41099	5.3184	0.276667	-8.7144	2.92301e-18	2.21983e-16
15	D15 vs D0	ASIM_0001506201	Zinc finger C2H2-type	706.726	-2.42018	5.3524	0.21638	-11.1849	4.83606e-29	1.38869e-26
15	D15 vs D0	ASIM_0000641501	Saccharopine dehydrogenase NADP binding domain	54.251	-2.42347	5.3646	0.350946	-6.90553	5.00156e-12	1.39843e-10
15	D15 vs D0	ASIM_0001322401	Phosphatidylinositol 45-bisphosphate 4-phosphatase	664.741	-2.42637	5.37537	0.209253	-11.5954	4.35049e-31	1.45499e-28
15	D15 vs D0	ASIM_0000082601	Formin FH3 domain	373.316	-2.43909	5.42301	0.232125	-10.5077	7.9644e-26	1.73136e-23
15	D15 vs D0	ASIM_0001826201	Villin/Gelsolin	2875.88	-2.4402	5.42717	0.271808	-8.97766	2.76589e-19	2.48057e-17
15	D15 vs D0	ASIM_0000463801	7TM GPCR serpentine receptor class ab (Srab)	41.2747	-2.44182	5.43327	0.557582	-4.37931	1.19058e-05	8.77715e-05
15	D15 vs D0	ASIM_0000163101	Pyridoxal phosphate-dependent decarboxylase	12.2667	-2.44231	5.4351	0.785696	-3.10846	0.00188064	0.0074366
15	D15 vs D0	ASIM_0000923201	Aldehyde dehydrogenase domain	1247.91	-2.45049	5.46602	0.277472	-8.8315	1.03278e-18	8.27702e-17
15	D15 vs D0	ASIM_0001590101	Protein kinase domain	34.0395	-2.45115	5.46852	0.521144	-4.7034	2.5586e-06	2.21929e-05
15	D15 vs D0	ASIM_0001748801	UDP-glucuronosyl/UDP-glucosyltransferase	77.6974	-2.45546	5.48488	0.344421	-7.12924	1.00927e-12	3.174e-11
15	D15 vs D0	ASIM_0001536601	Fungal lipase-like domain	49.3076	-2.46314	5.51417	0.535753	-4.59753	4.27523e-06	3.51872e-05
15	D15 vs D0	ASIM_0000490901	Aldehyde dehydrogenase domain	955.789	-2.46927	5.53764	0.280058	-8.81701	1.17557e-18	9.29289e-17
15	D15 vs D0	ASIM_0002011201	Neurotransmitter-gated ion-channel ligand-binding domain	21.8468	-2.49063	5.62023	0.560662	-4.4423	8.9003e-06	6.78287e-05
15	D15 vs D0	ASIM_0000736401	Band 7 domain	28.3477	-2.49592	5.64088	0.55014	-4.53688	5.70919e-06	4.54618e-05
15	D15 vs D0	ASIM_0001447001	TAR DNA-binding protein 43 N-terminal	1486.99	-2.53504	5.79593	0.185655	-13.6545	1.89661e-42	1.43408e-39
15	D15 vs D0	ASIM_0001606801	Bestrophin	193.565	-2.53886	5.81128	0.29854	-8.50423	1.828e-17	1.19965e-15
15	D15 vs D0	ASIM_0001268101	SLC26A/SulP transporter	659.68	-2.54008	5.8162	0.326973	-7.76846	7.94468e-15	3.4115e-13
15	D15 vs D0	ASIM_0001625901	Ribonucleotide reductase small subunit family	11.9806	-2.54081	5.81915	0.832275	-3.05285	0.00226682	0.00873332
15	D15 vs D0	ASIM_0001107701	EGF-like domain	13.6231	-2.54143	5.82165	0.82286	-3.08853	0.0020115	0.0078806
15	D15 vs D0	ASIM_0001251301	Cystatin domain	180.871	-2.54555	5.83832	0.299395	-8.50234	1.8581e-17	1.21482e-15
15	D15 vs D0	ASIM_0002045101	Aldo-keto reductase	146.751	-2.56572	5.92051	0.386381	-6.6404	3.1284e-11	7.44267e-10
15	D15 vs D0	ASIM_0001621501	G protein-coupled receptor rhodopsin-like	13.1059	-2.56952	5.93612	0.792603	-3.24188	0.00118745	0.00500456
15	D15 vs D0	ASIM_0001718701	Ubiquitin-conjugating enzyme E2	6.85272	-2.58717	6.00917	1.09302	-2.367	0.017933	0.0496534
15	D15 vs D0	ASIM_0001856301	Protein-L-isoaspartate(D-aspartate) O-methyltransferase	728.617	-2.59046	6.02293	0.32669	-7.92943	2.20153e-15	1.06352e-13
15	D15 vs D0	ASIM_0000280201	Zinc finger C2H2-type	275.688	-2.59188	6.02886	0.245686	-10.5496	5.10133e-26	1.12587e-23
15	D15 vs D0	ASIM_0001394101	EndoU ribonuclease C-terminal	103.975	-2.60995	6.10484	0.402749	-6.48034	9.1514e-11	1.99954e-09
15	D15 vs D0	ASIM_0000143101	Protein patched/dispatched	21.958	-2.61064	6.10774	1.00021	-2.6101	0.00905152	0.0282258
15	D15 vs D0	ASIM_0001154301	Collagen triple helix repeat	77.562	-2.62274	6.15918	0.335139	-7.82583	5.04318e-15	2.22604e-13
15	D15 vs D0	ASIM_0000453001	Nematode cuticle collagen N-terminal	25.1748	-2.64202	6.24205	0.973963	-2.71265	0.00667476	0.0219103
15	D15 vs D0	ASIM_0001303101	Zona pellucida domain	5.13722	-2.68222	6.41844	1.11597	-2.40349	0.0162394	0.0458547
15	D15 vs D0	ASIM_0001456801	AMP-dependent synthetase/ligase domain	195.648	-2.68506	6.43109	0.366465	-7.32692	2.35494e-13	8.17462e-12
15	D15 vs D0	ASIM_0001268001	SLC26A/SulP transporter	317.343	-2.70889	6.5382	0.301039	-8.99848	2.28866e-19	2.08388e-17
15	D15 vs D0	ASIM_0001586301	Glutamate/phenylalanine/leucine/valine/L-tryptophan dehydrogenase	4728.09	-2.71979	6.58779	0.21102	-12.8888	5.2032e-38	3.23174e-35
15	D15 vs D0	ASIM_0000603401	Glycoside hydrolase family 37	5.40653	-2.7328	6.64743	1.08855	-2.5105	0.0120561	0.0357369
15	D15 vs D0	ASIM_0001805601	CDP-alcohol phosphatidyltransferase	28.3338	-2.74484	6.70317	0.696521	-3.94079	8.12129e-05	0.000484353
15	D15 vs D0	ASIM_0001758601	Transient receptor potential cation channel subfamily V	47.0394	-2.78353	6.88535	0.443532	-6.27582	3.47791e-10	6.92834e-09
15	D15 vs D0	ASIM_0000263001	Proteolipid membrane potential modulator	74.9082	-2.80216	6.97482	0.360325	-7.77676	7.44084e-15	3.20306e-13
15	D15 vs D0	ASIM_0000905401	Gamma-aminobutyric acid A receptor/Glycine receptor alpha	48.389	-2.81407	7.03265	0.476383	-5.90715	3.48077e-09	5.78167e-08
15	D15 vs D0	ASIM_0000676001	Histidine phosphatase superfamily	11.1002	-2.83317	7.12638	1.13064	-2.50582	0.0122169	0.036158
15	D15 vs D0	ASIM_0000715301	Aldehyde dehydrogenase domain	351.722	-2.83476	7.13423	0.378355	-7.49231	6.76697e-14	2.56953e-12
15	D15 vs D0	ASIM_0001564901	von Willebrand factor A-like domain superfamily	147.822	-2.83546	7.13773	0.324319	-8.74283	2.27333e-18	1.74165e-16
15	D15 vs D0	ASIM_0001628101	Acyl-CoA-binding protein ACBP	11.1002	-2.84938	7.20691	0.84482	-3.37277	0.00074417	0.00331842
15	D15 vs D0	ASIM_0000071601	Glutathione-specific gamma-glutamylcyclotransferase	14.7626	-2.87254	7.32352	0.761722	-3.77111	0.000162524	0.000891066
15	D15 vs D0	ASIM_0001516901	SWEET sugar transporter	1727.13	-2.87591	7.34066	0.169231	-16.994	9.10388e-65	1.21789e-61
15	D15 vs D0	ASIM_0001449901	Transient receptor potential channel canonical	62.8308	-2.87819	7.35225	0.383639	-7.50233	6.26914e-14	2.3857e-12
15	D15 vs D0	ASIM_0000137701	Neurotransmitter-gated ion-channel ligand-binding domain	162.274	-2.88393	7.38156	0.279018	-10.336	4.84419e-25	9.25772e-23
15	D15 vs D0	ASIM_0001910401	Ephrin receptor-binding domain	15.3658	-2.9344	7.6444	0.683121	-4.29558	1.74237e-05	0.000122977
15	D15 vs D0	ASIM_0000235801	Moulting cycle MLT-10-like protein	8.32667	-2.95375	7.74758	1.02721	-2.87549	0.00403402	0.014213
15	D15 vs D0	ASIM_0000783901	NAD(P)-binding domain superfamily	161.661	-2.96237	7.79401	0.294975	-10.0428	9.88509e-24	1.52715e-21
15	D15 vs D0	ASIM_0001984201	NHL repeat	15.055	-2.9889	7.93868	1.0384	-2.87837	0.00399739	0.0141093
15	D15 vs D0	ASIM_0001409101	Cytochrome P450	1214.78	-3.0045	8.02502	0.180585	-16.6376	3.71946e-62	4.31234e-59
15	D15 vs D0	ASIM_0001690301	Phosphate transporter	311.661	-3.01671	8.0932	0.223467	-13.4996	1.57252e-41	1.13949e-38
15	D15 vs D0	ASIM_0000328201	L-fucokinase	25.8919	-3.02306	8.12888	0.665875	-4.53998	5.62602e-06	4.48817e-05
15	D15 vs D0	ASIM_0001475901	Protein of unknown function DUF1647	16.5378	-3.04051	8.22779	0.817999	-3.717	0.000201601	0.00107679
15	D15 vs D0	ASIM_0000545401	Zona pellucida domain	15.1534	-3.06811	8.38674	0.860311	-3.56628	0.000362083	0.00178536
15	D15 vs D0	ASIM_0001473801	Sulfotransferase domain	3101.51	-3.23025	9.38432	0.235638	-13.7085	9.02706e-43	7.84948e-40
15	D15 vs D0	ASIM_0000171701	Collagen triple helix repeat	124.49	-3.23751	9.43164	0.33346	-9.70885	2.76439e-22	3.48373e-20
15	D15 vs D0	ASIM_0000405301	GM2-AP lipid-recognition domain superfamily	8.74889	-3.27974	9.7118	1.02027	-3.21458	0.00130637	0.00541575
15	D15 vs D0	ASIM_0002063501	Adenylyl cyclase class-3/4/guanylyl cyclase	6.10066	-3.29526	9.81683	1.39138	-2.36834	0.0178683	0.0495058
15	D15 vs D0	ASIM_0002086501	CBS domain	14.0034	-3.29646	9.82503	0.906373	-3.63698	0.000275851	0.00141765
15	D15 vs D0	ASIM_0001855701	von Willebrand factor type D domain	554.842	-3.29757	9.83257	0.615541	-5.35719	8.45271e-08	1.03231e-06
15	D15 vs D0	ASIM_0001156001	Sterol-sensing domain	11.7211	-3.31988	9.98584	0.951846	-3.48784	0.000486944	0.00230622
15	D15 vs D0	ASIM_0001556301	Zona pellucida domain	6.21183	-3.36157	10.2786	1.35553	-2.4799	0.0131418	0.0383601
15	D15 vs D0	ASIM_0001991401	Uncharacterized protein T15H9.4-like	4.88546	-3.41645	10.6771	1.25891	-2.71381	0.00665151	0.0218464
15	D15 vs D0	ASIM_0000311301	Ground-like domain	6.39795	-3.41671	10.679	1.23586	-2.76464	0.00569848	0.0191428
15	D15 vs D0	ASIM_0000574101	Two pore domain potassium channel	4.97333	-3.4475	10.9094	1.30874	-2.63422	0.00843311	0.0266171
15	D15 vs D0	ASIM_0000690401	Cyclic nucleotide-binding domain superfamily	4.91232	-3.45414	10.9597	1.30381	-2.64927	0.00806649	0.0256555
15	D15 vs D0	ASIM_0001549701	Alkaline ceramidase	8.28334	-3.48436	11.1917	1.03026	-3.38202	0.000719553	0.00322852
15	D15 vs D0	ASIM_0000025601	Nematode cuticle collagen N-terminal	6.8776	-3.49108	11.244	1.14409	-3.05139	0.00227782	0.00876406
15	D15 vs D0	ASIM_0001313201	EGF-like domain	741.481	-3.53167	11.5648	0.213784	-16.5198	2.64238e-61	2.87211e-58
15	D15 vs D0	ASIM_0001748701	UDP-glucuronosyl/UDP-glucosyltransferase	268.881	-3.54125	11.6419	0.916893	-3.86223	0.000112357	0.000643822
15	D15 vs D0	ASIM_0001613801	Clc protein-like	5.27256	-3.57883	11.9491	1.28008	-2.79578	0.0051774	0.0176066
15	D15 vs D0	ASIM_0001131901	Tyrosine-specific protein phosphatase PTPase domain	250.373	-3.58631	12.0112	0.288361	-12.4369	1.64851e-35	8.1912e-33
15	D15 vs D0	ASIM_0000479001	RGS domain	75.5421	-3.71503	13.1321	0.386911	-9.60176	7.85882e-22	9.43218e-20
15	D15 vs D0	ASIM_0001580901	Sprouty	690.282	-3.72438	13.2175	0.204847	-18.1812	7.26877e-74	1.26411e-70
15	D15 vs D0	ASIM_0000097201	Neurotransmitter-gated ion-channel transmembrane domain	17.7909	-3.72554	13.2282	1.14748	-3.24672	0.00116742	0.00492903
15	D15 vs D0	ASIM_0000007101	Vitellogenin N-terminal	1728.03	-3.77756	13.7139	0.551612	-6.84823	7.47715e-12	2.01216e-10
15	D15 vs D0	ASIM_0000631901	FAD-dependent oxidoreductase 2 FAD binding domain	342.573	-3.79944	13.9234	1.20288	-3.15863	0.00158515	0.00641697
15	D15 vs D0	ASIM_0001646401	Aldehyde oxidase/xanthine dehydrogenase a/b hammerhead	979.658	-3.82173	14.1402	0.341707	-11.1842	4.8709e-29	1.38869e-26
15	D15 vs D0	ASIM_0000029401	Vitellogenin N-terminal	373.014	-3.874	14.6619	0.304396	-12.7268	4.19581e-37	2.28029e-34
15	D15 vs D0	ASIM_0000224001	Tyrosinase copper-binding domain	4.70722	-3.95084	15.4639	1.63524	-2.41606	0.0156895	0.0445696
15	D15 vs D0	ASIM_0000036001	Vitellogenin N-terminal	36.8947	-3.99229	15.9147	0.564337	-7.0743	1.5021e-12	4.58297e-11
15	D15 vs D0	ASIM_0001639401	Tubby C-terminal	1130.22	-4.08471	16.9676	0.177878	-22.9636	1.07847e-116	6.25191e-113
15	D15 vs D0	ASIM_0001242101	Nematode cuticle collagen N-terminal	33.2559	-4.1681	17.9772	1.55558	-2.67945	0.0073743	0.0238022
15	D15 vs D0	ASIM_0001801401	Neurotransmitter-gated ion-channel transmembrane domain	5.30484	-4.19141	18.2701	1.58234	-2.64887	0.00807625	0.0256772
15	D15 vs D0	ASIM_0001492701	Homeobox domain	13.5198	-4.22081	18.6462	0.885559	-4.76627	1.87667e-06	1.67456e-05
15	D15 vs D0	ASIM_0001336001	Thioredoxin-like fold	1369.59	-4.25039	19.0325	0.205692	-20.6639	7.32341e-95	3.18403e-91
15	D15 vs D0	ASIM_0001152801	Cyclic nucleotide-binding domain	33.6533	-4.28671	19.5176	0.919145	-4.6638	3.10428e-06	2.63993e-05
15	D15 vs D0	ASIM_0000429101	Major facilitator superfamily	3.17712	-4.34525	20.326	1.6918	-2.56843	0.0102162	0.03117
15	D15 vs D0	ASIM_0001775801	Protein UNC80 central region	3.20194	-4.38283	20.8624	1.70618	-2.56879	0.0102054	0.0311425
15	D15 vs D0	ASIM_0001935601	CRAL-TRIO lipid binding domain	493.132	-4.38714	20.9248	0.764551	-5.73819	9.56917e-09	1.4396e-07
15	D15 vs D0	ASIM_0001397201	Nematode cuticle collagen N-terminal	6.3679	-4.4348	21.6275	1.68409	-2.63334	0.00845489	0.0266616
15	D15 vs D0	ASIM_0001564801	SXP/RAL-2 family protein Ani s 5-like cation-binding domain	3.50773	-4.49107	22.4877	1.63991	-2.73861	0.00617002	0.0204993
15	D15 vs D0	ASIM_0000161901	Receptor ligand binding region	6.49358	-4.49134	22.492	1.80926	-2.48242	0.0130494	0.0381544
15	D15 vs D0	ASIM_0001534101	SWEET sugar transporter	554.936	-4.52053	22.9517	0.276642	-16.3407	5.06486e-60	5.18135e-57
15	D15 vs D0	ASIM_0001694601	Low-density lipoprotein (LDL) receptor class A repeat	3.72982	-4.60392	24.3174	1.6132	-2.8539	0.00431861	0.015021
15	D15 vs D0	ASIM_0001846101	C-type lectin-like	1180.64	-4.66957	25.4496	0.201147	-23.2148	3.23105e-119	5.61913e-115
15	D15 vs D0	ASIM_0000059301	GPCR rhodopsin-like 7TM	4.73919	-4.94074	30.7121	1.53567	-3.21731	0.00129398	0.00537335
15	D15 vs D0	ASIM_0001774601	F-box domain	2.57967	-5.08849	34.0242	1.84409	-2.75936	0.00579155	0.0194142
15	D15 vs D0	ASIM_0000196101	Domain of unknown function DUF4440	1936.58	-5.50525	45.4199	0.272264	-20.2203	6.49387e-91	1.61336e-87
15	D15 vs D0	ASIM_0000930701	Dual oxidase maturation factor	970.931	-5.89556	59.5306	0.327287	-18.0134	1.52864e-72	2.21538e-69
15	D15 vs D0	ASIM_0001672101	Nematode cuticle collagen N-terminal	18.0908	-6.9061	119.934	1.49169	-4.6297	3.66198e-06	3.06623e-05
15	D15 vs D0	ASIM_0001522701	Zona pellucida domain	41.3733	-8.11643	277.516	2.03257	-3.99319	6.51907e-05	0.000396826
15	D30 vs D0	ASIM_0001328601	Cysteine-rich secretory protein-related	994.522	9.60444	778.441	1.33936	7.1709	7.45042e-13	1.78368e-11
15	D30 vs D0	ASIM_0001531901	Major intrinsic protein	30.6659	8.18552	291.13	2.47223	3.31099	0.00092966	0.00392268
15	D30 vs D0	ASIM_0001583401	Zinc finger RING-type	228.016	7.65108	201.003	0.680812	11.2382	2.64856e-29	4.3971e-27
15	D30 vs D0	ASIM_0001220401	Peptidase M12A	316.756	7.10073	137.256	1.07281	6.61883	3.62054e-11	6.79865e-10
15	D30 vs D0	ASIM_0000205601	Ribosomal protein S27e	141.027	6.50584	90.8768	1.48565	4.37911	1.19166e-05	8.13556e-05
15	D30 vs D0	ASIM_0001260001	Peptidase M12A	4102.63	6.17049	72.0282	0.288649	21.3772	2.17925e-101	6.45204e-98
15	D30 vs D0	ASIM_0000682701	Amino acid transporter transmembrane domain	6.23122	5.89792	59.6279	1.50251	3.92539	8.65902e-05	0.000483859
15	D30 vs D0	ASIM_0001328501	Cysteine-rich secretory protein-related	134.668	5.71274	52.4453	0.491542	11.6221	3.18314e-31	6.01546e-29
15	D30 vs D0	ASIM_0000103101	Domain of unknown function DUF5641	4359.01	5.58346	47.95	0.474381	11.77	5.57353e-32	1.12509e-29
15	D30 vs D0	ASIM_0001901501	Gamma-aminobutyric acid A receptor/Glycine receptor alpha	4.43555	5.41114	42.5514	1.77464	3.04914	0.00229498	0.00858455
15	D30 vs D0	ASIM_0001930501	Cadherin-like superfamily	3.84442	5.20442	36.8712	1.82793	2.84716	0.00441109	0.0152835
15	D30 vs D0	ASIM_0000910301	DNA/RNA polymerase superfamily	1357.63	5.15488	35.6266	0.498908	10.3323	5.03241e-25	5.16738e-23
15	D30 vs D0	ASIM_0001964401	Cadherin-like	3.60736	5.11174	34.5769	1.87915	2.72024	0.00652346	0.0213491
15	D30 vs D0	ASIM_0000630601	Transthyretin-like	3.13526	4.90929	30.05	1.91331	2.56586	0.010292	0.0314785
15	D30 vs D0	ASIM_0001300001	Transthyretin-like	3.00772	4.81985	28.2436	1.76991	2.72322	0.00646499	0.0212085
15	D30 vs D0	ASIM_0001563601	Transthyretin-like	5.39088	4.65933	25.2695	1.52583	3.05363	0.00226091	0.00847496
15	D30 vs D0	ASIM_0002152101	Hs1/Cortactin	2.63745	4.65392	25.175	1.88996	2.46244	0.0137996	0.0402125
15	D30 vs D0	ASIM_0000239001	ERAP1-like C-terminal domain	147.018	4.58973	24.0794	0.35742	12.8413	9.63021e-38	3.22776e-35
15	D30 vs D0	ASIM_0000327501	D-isomer specific 2-hydroxyacid dehydrogenase catalytic domain	100.377	4.57513	23.837	0.466658	9.80404	1.08173e-22	8.57853e-21
15	D30 vs D0	ASIM_0001688701	Phosphoenolpyruvate carboxykinase GTP-utilising	13.0505	4.44877	21.8381	1.02906	4.32316	1.53809e-05	0.000102639
15	D30 vs D0	ASIM_0001745401	Phosphoenolpyruvate carboxykinase GTP-utilising	7.78456	4.38586	20.9062	1.31484	3.33565	0.00085101	0.00362613
15	D30 vs D0	ASIM_0000221001	Isocitrate lyase	4.43039	4.38539	20.8994	1.73794	2.52332	0.0116251	0.0347541
15	D30 vs D0	ASIM_0001289001	7TM GPCR serpentine receptor class r (Str)	4.34521	4.3673	20.6389	1.71655	2.54423	0.010952	0.033115
15	D30 vs D0	ASIM_0001707701	EF-hand domain	9.81456	4.1897	18.2485	1.30177	3.21846	0.00128881	0.0052163
15	D30 vs D0	ASIM_0001890401	Lipid-binding serum glycoprotein C-terminal	7.06883	4.18196	18.1507	1.29598	3.22687	0.00125151	0.00508855
15	D30 vs D0	ASIM_0000259701	Peptidase M1 alanine aminopeptidase/leukotriene A4 hydrolase	78.1421	4.16212	17.9029	0.444064	9.37278	7.06461e-21	4.58014e-19
15	D30 vs D0	ASIM_0000411001	Phosphoenolpyruvate carboxykinase GTP-utilising	7.4625	4.11649	17.3455	1.34123	3.06918	0.00214645	0.00811268
15	D30 vs D0	ASIM_0001545401	Protein of unknown function DUF1759	414.25	4.07241	16.8236	0.221846	18.3569	2.90751e-75	3.68921e-72
15	D30 vs D0	ASIM_0001806901	Reduced folate carrier	19.0702	3.93599	15.3057	0.807926	4.87172	1.10629e-06	9.52596e-06
15	D30 vs D0	ASIM_0001749601	Histidine phosphatase superfamily clade-2	42.9664	3.92247	15.1629	1.49774	2.61893	0.00882069	0.0276497
15	D30 vs D0	ASIM_0000678201	Carboxylesterase type B	15.1872	3.91459	15.0802	0.892136	4.38788	1.14459e-05	7.8504e-05
15	D30 vs D0	ASIM_0000230401	Ankyrin repeat	5.64087	3.82308	14.1534	1.57579	2.42614	0.0152605	0.0437944
15	D30 vs D0	ASIM_0000445701	Peptidase M12A	13.9525	3.73973	13.3589	1.08656	3.44181	0.000577845	0.00258886
15	D30 vs D0	ASIM_0001584401	Fungal lipase-like domain	2168.19	3.73081	13.2766	1.04161	3.58178	0.000341263	0.00162613
15	D30 vs D0	ASIM_0000024601	Peptidase M13	2035.76	3.68496	12.8612	0.483087	7.62793	2.38551e-14	7.20684e-13
15	D30 vs D0	ASIM_0002117401	Aminopeptidase N-like N-terminal domain superfamliy	84.0501	3.68421	12.8546	0.464346	7.9342	2.11851e-15	7.22326e-14
15	D30 vs D0	ASIM_0001605801	Collagen triple helix repeat	21.1916	3.67523	12.7748	0.726768	5.05695	4.26005e-07	4.00188e-06
15	D30 vs D0	ASIM_0002039301	Aminopeptidase N-like N-terminal domain superfamliy	26.4427	3.58943	12.0373	0.646169	5.55494	2.77703e-08	3.25618e-07
15	D30 vs D0	ASIM_0001555801	Diacylglycerol acyltransferase	1657.66	3.57235	11.8955	0.214711	16.6379	3.70211e-62	3.28822e-59
15	D30 vs D0	ASIM_0001485601	7TM GPCR serpentine receptor class w (Srw)	4.82235	3.56829	11.8621	1.47399	2.42083	0.015485	0.0443242
15	D30 vs D0	ASIM_0000454701	TB2/DP1/HVA22-related protein	4.54029	3.52735	11.5302	1.46492	2.40788	0.0160455	0.0457076
15	D30 vs D0	ASIM_0000033001	Phosphoenolpyruvate carboxykinase GTP-utilising	46.0961	3.52434	11.5062	0.486034	7.25122	4.13034e-13	1.02905e-11
15	D30 vs D0	ASIM_0000671701	Aromatic amino acid lyase	490.784	3.49149	11.2471	0.27025	12.9195	3.49534e-38	1.21748e-35
15	D30 vs D0	ASIM_0000640101	EGF-like domain	4.63171	3.48644	11.2079	1.42188	2.45199	0.0142068	0.0411965
15	D30 vs D0	ASIM_0000510801	Glycoside hydrolase family 27	12.1587	3.42782	10.7616	0.987805	3.47014	0.000520185	0.0023626
15	D30 vs D0	ASIM_0000047901	Peptidase M13	1530.45	3.40486	10.5917	0.224385	15.1742	5.24518e-52	3.3277e-49
15	D30 vs D0	ASIM_0001206601	Paired domain	17.5606	3.39966	10.5536	0.774885	4.38731	1.14764e-05	7.86825e-05
15	D30 vs D0	ASIM_0001601901	von Willebrand factor type A	10.922	3.39721	10.5356	1.06832	3.17996	0.00147298	0.00586549
15	D30 vs D0	ASIM_0000232101	Histidine phosphatase superfamily	26.877	3.38074	10.4161	0.795841	4.24801	2.15676e-05	0.000138865
15	D30 vs D0	ASIM_0001335601	Basic-leucine zipper domain	8.05056	3.34554	10.165	1.14025	2.93404	0.00334583	0.0119805
15	D30 vs D0	ASIM_0000730101	Peptidase M1 membrane alanine aminopeptidase	14.8111	3.32924	10.0508	0.912085	3.65014	0.000262094	0.00129293
15	D30 vs D0	ASIM_0001315401	Thrombospondin type-1 (TSP1) repeat	51.0303	3.32172	9.99856	0.489534	6.78548	1.15701e-11	2.34894e-10
15	D30 vs D0	ASIM_0001316701	Small GTPase	5.92385	3.30679	9.89562	1.36814	2.417	0.0156489	0.0447429
15	D30 vs D0	ASIM_0000565901	Peptidase S10 serine carboxypeptidase	237.625	3.27877	9.70527	0.963728	3.40217	0.000668527	0.00294099
15	D30 vs D0	ASIM_0000461001	Aromatic amino acid lyase	1432.69	3.27387	9.67239	0.226816	14.4341	3.15922e-47	1.60344e-44
15	D30 vs D0	ASIM_0000424501	D-galactoside/L-rhamnose binding SUEL lectin domain	13.698	3.26842	9.63591	0.829652	3.93951	8.16479e-05	0.000459421
15	D30 vs D0	ASIM_0001738301	Peptidase M1 membrane alanine aminopeptidase	367.47	3.26116	9.58753	0.7882	4.13748	3.51145e-05	0.000216513
15	D30 vs D0	ASIM_0000657701	Carboxylesterase type B	9.19717	3.16391	8.96255	0.974539	3.24657	0.00116805	0.00478644
15	D30 vs D0	ASIM_0000143501	Protein of unknown function DUF1759	500.388	3.15638	8.91587	0.1925	16.3968	2.01657e-60	1.70582e-57
15	D30 vs D0	ASIM_0000551501	Zona pellucida domain	49.0205	3.11935	8.68999	0.420355	7.42076	1.16447e-13	3.13894e-12
15	D30 vs D0	ASIM_0001286601	Fungal lipase-like domain	199.393	3.1038	8.59681	0.428034	7.2513	4.12795e-13	1.02905e-11
15	D30 vs D0	ASIM_0001327601	PDZ domain	8.80728	3.09306	8.53302	1.04121	2.97063	0.00297189	0.0107828
15	D30 vs D0	ASIM_0001520101	S-adenosyl-L-methionine-dependent methyltransferase superfamily	19.628	3.08361	8.47735	0.79946	3.85712	0.000114731	0.000623841
15	D30 vs D0	ASIM_0001546901	von Willebrand factor type A	11.0997	3.02049	8.11441	1.26707	2.38383	0.0171337	0.0482045
15	D30 vs D0	ASIM_0001761801	Peptidase M1 alanine aminopeptidase/leukotriene A4 hydrolase	71.1867	3.01892	8.10561	0.611852	4.93407	8.05338e-07	7.13161e-06
15	D30 vs D0	ASIM_0001864101	Aminopeptidase N-like N-terminal domain superfamliy	85.493	2.97508	7.86298	0.545061	5.45825	4.80855e-08	5.34204e-07
15	D30 vs D0	ASIM_0000368101	Peptidase S10 serine carboxypeptidase	157.23	2.92781	7.60954	0.381965	7.66513	1.78646e-14	5.44333e-13
15	D30 vs D0	ASIM_0000981201	Peptidase M1 alanine aminopeptidase/leukotriene A4 hydrolase	12.5495	2.90947	7.51344	0.890845	3.26597	0.0010909	0.00451787
15	D30 vs D0	ASIM_0001850001	Ground-like domain	135.439	2.86698	7.29534	0.988383	2.90067	0.00372361	0.0132002
15	D30 vs D0	ASIM_0001310201	Peptidase M13	1726.81	2.86218	7.27115	0.221398	12.9278	3.13861e-38	1.18626e-35
15	D30 vs D0	ASIM_0001415801	Zona pellucida domain	50.6253	2.84903	7.20513	0.481765	5.91373	3.34456e-09	4.58078e-08
15	D30 vs D0	ASIM_0001083301	Nematode cuticle collagen N-terminal	6.72587	2.83953	7.15786	1.16026	2.44733	0.0143921	0.041686
15	D30 vs D0	ASIM_0002075201	Patatin-like phospholipase domain	50.2478	2.82173	7.0701	0.4193	6.72962	1.7011e-11	3.33169e-10
15	D30 vs D0	ASIM_0001559501	Peptidase S28	605.33	2.81973	7.06028	0.286646	9.83696	7.80297e-23	6.32931e-21
15	D30 vs D0	ASIM_0001953901	Patatin-like phospholipase domain	61.9417	2.77012	6.82162	0.359093	7.7142	1.2174e-14	3.80068e-13
15	D30 vs D0	ASIM_0001120901	Calcineurin-like phosphoesterase domain ApaH type	12.9261	2.71146	6.54986	0.834521	3.24913	0.00115759	0.00475017
15	D30 vs D0	ASIM_0000608501	Aromatic amino acid lyase	140.14	2.70274	6.51037	0.314947	8.58157	9.35888e-18	4.20889e-16
15	D30 vs D0	ASIM_0001591201	Paired domain	16.5262	2.699	6.49351	0.697485	3.86961	0.000109008	0.000595636
15	D30 vs D0	ASIM_0000120401	Peptidase S10 serine carboxypeptidase	168.017	2.67688	6.39472	0.307827	8.69605	3.4365e-18	1.61071e-16
15	D30 vs D0	ASIM_0000297501	26S proteasome regulatory subunit RPN2 C-terminal	505.755	2.64955	6.27472	0.299769	8.83866	9.68762e-19	4.76706e-17
15	D30 vs D0	ASIM_0001965901	Pepsin inhibitor-3 domain superfamily	30.8691	2.61328	6.11892	0.737971	3.54117	0.000398363	0.00186765
15	D30 vs D0	ASIM_0000746101	Mon2/Sec7/BIG1-like HDS	12.3404	2.59338	6.03511	0.799706	3.24292	0.00118313	0.00483819
15	D30 vs D0	ASIM_0000230201	EGF-type aspartate/asparagine hydroxylation site	21.1091	2.56494	5.91732	0.650766	3.94142	8.1e-05	0.00045592
15	D30 vs D0	ASIM_0000661201	FAD/NAD(P)-binding domain superfamily	8.89023	2.54817	5.84892	0.957925	2.66009	0.00781189	0.0248559
15	D30 vs D0	ASIM_0001239301	Snake toxin-like superfamily	48.5258	2.54261	5.82643	0.408812	6.21952	4.98683e-10	7.77071e-09
15	D30 vs D0	ASIM_0001616701	C-type lectin-like	571.692	2.53684	5.80315	0.24258	10.4577	1.35029e-25	1.48985e-23
15	D30 vs D0	ASIM_0001319001	Cytosolic motility protein	35.0683	2.52335	5.74916	0.469678	5.37252	7.76442e-08	8.35416e-07
15	D30 vs D0	ASIM_0000330801	Peptidase M12A	18.231	2.50754	5.68649	0.824109	3.04273	0.00234445	0.00874932
15	D30 vs D0	ASIM_0001739501	Peptidase S10 serine carboxypeptidase	284.289	2.50692	5.68405	0.820129	3.05674	0.00223759	0.00840529
15	D30 vs D0	ASIM_0001035401	Zinc finger C2H2-type	23.7129	2.50512	5.67696	0.665449	3.76455	0.000166847	0.000861839
15	D30 vs D0	ASIM_0001489901	Two pore domain potassium channel	120.3	2.50101	5.6608	0.286859	8.71859	2.81676e-18	1.33077e-16
15	D30 vs D0	ASIM_0001787701	ShKT domain	241.079	2.49882	5.65223	0.339218	7.36641	1.7529e-13	4.62683e-12
15	D30 vs D0	ASIM_0001349701	Protein of unknown function DUF1759	19.5452	2.49374	5.63236	0.73051	3.4137	0.000640873	0.00283196
15	D30 vs D0	ASIM_0001443901	BIR repeat	77.6206	2.45314	5.47608	0.404519	6.06434	1.32497e-09	1.93718e-08
15	D30 vs D0	ASIM_0001355901	Caenorhabditis elegans ly-6-related	69.8181	2.44746	5.45457	0.348762	7.01758	2.25746e-12	5.07614e-11
15	D30 vs D0	ASIM_0001303701	MCM domain	365.546	2.44599	5.44898	0.222984	10.9694	5.36552e-28	7.62505e-26
15	D30 vs D0	ASIM_0001972901	Zinc finger CCHC-type	423.868	2.44447	5.44325	0.233973	10.4477	1.502e-25	1.64701e-23
15	D30 vs D0	ASIM_0000396001	DNA replication factor Dna2 N-terminal	27.2971	2.42579	5.37324	0.589348	4.11606	3.854e-05	0.000235509
15	D30 vs D0	ASIM_0000013301	AMP-dependent synthetase/ligase domain	19.3081	2.41966	5.35044	0.605132	3.99856	6.37283e-05	0.000369474
15	D30 vs D0	ASIM_0000596401	SID1 transmembrane family	7.20266	2.40998	5.31467	0.96798	2.4897	0.0127851	0.0376765
15	D30 vs D0	ASIM_0000788201	IBR domain	126.279	2.36969	5.1683	0.298395	7.94145	1.99824e-15	6.85265e-14
15	D30 vs D0	ASIM_0001610901	G protein-coupled receptor rhodopsin-like	96.5333	2.35912	5.13058	0.352215	6.69797	2.1134e-11	4.07626e-10
15	D30 vs D0	ASIM_0000946401	DNA recombination and repair protein Rad51-like C-terminal	17.2337	2.3588	5.12942	0.626212	3.76677	0.000165371	0.000856207
15	D30 vs D0	ASIM_0001532601	EGF-type aspartate/asparagine hydroxylation site	46.7158	2.35708	5.12333	0.523301	4.50425	6.66064e-06	4.81366e-05
15	D30 vs D0	ASIM_0001755701	Protein kinase domain	17.9245	2.35208	5.10558	0.745406	3.15543	0.00160262	0.00631802
15	D30 vs D0	ASIM_0001291701	Zinc finger nuclear hormone receptor-type	11.1031	2.34757	5.08967	0.845321	2.77714	0.00548399	0.0184748
15	D30 vs D0	ASIM_0000534101	ERAP1-like C-terminal domain	192.059	2.34449	5.07879	0.227256	10.3165	5.9341e-25	6.05824e-23
15	D30 vs D0	ASIM_0001638801	7TM GPCR serpentine receptor class ab (Srab)	8.29612	2.32758	5.01962	0.972118	2.39434	0.0166504	0.047046
15	D30 vs D0	ASIM_0000334801	Sterol-sensing domain	64.8644	2.3261	5.01447	0.426328	5.45612	4.8664e-08	5.39617e-07
15	D30 vs D0	ASIM_0001696501	Armadillo-like helical	2759.03	2.31306	4.96935	0.232584	9.94503	2.65093e-23	2.27493e-21
15	D30 vs D0	ASIM_0000253401	Glycoside hydrolase family 18 catalytic domain	23.7054	2.30964	4.9576	0.596217	3.87383	0.000107138	0.000586503
15	D30 vs D0	ASIM_0000500401	Peptidase S10 serine carboxypeptidase	13.3596	2.30964	4.95758	0.764591	3.02075	0.00252152	0.00933367
15	D30 vs D0	ASIM_0001481601	Asparagine synthase	3441.56	2.30299	4.93481	0.212187	10.8536	1.91723e-27	2.46794e-25
15	D30 vs D0	ASIM_0001925001	Tyrosine-specific protein phosphatase PTPase domain	92.3013	2.29064	4.89275	0.309193	7.40845	1.27783e-13	3.42373e-12
15	D30 vs D0	ASIM_0002139701	D-isomer specific 2-hydroxyacid dehydrogenase NAD-binding domain	1129.71	2.28663	4.87916	0.182635	12.5202	5.78642e-36	1.58138e-33
15	D30 vs D0	ASIM_0000266401	Zona pellucida domain	154.154	2.2853	4.87467	0.389551	5.86651	4.45051e-09	5.98024e-08
15	D30 vs D0	ASIM_0001349601	Glycosyl transferase family 14	55.39	2.27945	4.85494	0.430335	5.29693	1.17767e-07	1.23132e-06
15	D30 vs D0	ASIM_0001206501	Homeobox domain	61.707	2.27708	4.84697	0.367097	6.20294	5.54184e-10	8.59033e-09
15	D30 vs D0	ASIM_0001982101	Ionotropic glutamate receptor	8.07774	2.2765	4.84502	0.928857	2.45086	0.0142514	0.0413056
15	D30 vs D0	ASIM_0001022801	Innexin	18.9687	2.24877	4.75278	0.682237	3.29618	0.000980107	0.00411113
15	D30 vs D0	ASIM_0000276801	Pepsin inhibitor-3-like repeated domain	840.552	2.24638	4.74491	0.265084	8.47421	2.36672e-17	1.02542e-15
15	D30 vs D0	ASIM_0001927301	Zinc finger RING-type	292.948	2.22482	4.67451	0.217143	10.2458	1.23552e-24	1.22613e-22
15	D30 vs D0	ASIM_0000370501	NADH	39.4648	2.21843	4.65386	0.554449	4.00114	6.30383e-05	0.000365713
15	D30 vs D0	ASIM_0001839001	Trypsin Inhibitor-like cysteine rich domain	13.766	2.21383	4.63906	0.747208	2.9628	0.00304852	0.0110315
15	D30 vs D0	ASIM_0000357701	Peptidase M1 membrane alanine aminopeptidase	69.67	2.19179	4.56871	0.363106	6.03622	1.57764e-09	2.27847e-08
15	D30 vs D0	ASIM_0001246801	Zona pellucida domain	24.0217	2.18261	4.53974	0.584633	3.7333	0.000188989	0.00096499
15	D30 vs D0	ASIM_0001688201	Peptidase M1 alanine aminopeptidase/leukotriene A4 hydrolase	613.812	2.17764	4.52412	0.195813	11.121	9.91691e-29	1.57289e-26
15	D30 vs D0	ASIM_0002030301	M-phase inducer phosphatase	16.3138	2.17722	4.52283	0.66315	3.28316	0.00102652	0.00428758
15	D30 vs D0	ASIM_0002138801	HECT domain	49.2702	2.16448	4.48304	0.430379	5.02924	4.92435e-07	4.56012e-06
15	D30 vs D0	ASIM_0002029101	D-isomer specific 2-hydroxyacid dehydrogenase catalytic domain	457.721	2.16397	4.48146	0.206373	10.4857	1.00456e-25	1.12232e-23
15	D30 vs D0	ASIM_0001242501	Glutamate/phenylalanine/leucine/valine/L-tryptophan dehydrogenase	366.575	2.13527	4.39321	0.236586	9.02536	1.79106e-19	9.85028e-18
15	D30 vs D0	ASIM_0001335801	Marvel domain	359.806	2.12214	4.3534	0.228068	9.30485	1.34184e-20	8.33441e-19
15	D30 vs D0	ASIM_0001428101	Glycoside hydrolase family 31	227.37	2.12178	4.35229	0.28654	7.40482	1.31328e-13	3.51343e-12
15	D30 vs D0	ASIM_0000305501	3'5'-cyclic nucleotide phosphodiesterase catalytic domain	131.356	2.1113	4.32079	0.349125	6.0474	1.47202e-09	2.13635e-08
15	D30 vs D0	ASIM_0000378301	3'5'-cyclic nucleotide phosphodiesterase catalytic domain	52.5682	2.10758	4.30967	0.448136	4.70299	2.56383e-06	2.03685e-05
15	D30 vs D0	ASIM_0000861201	Peptidase S28	22.5927	2.10074	4.2893	0.571768	3.67412	0.000238673	0.00118895
15	D30 vs D0	ASIM_0000418201	Collagen triple helix repeat	53.6104	2.09621	4.27586	0.42965	4.87888	1.06688e-06	9.2224e-06
15	D30 vs D0	ASIM_0000186301	Partial AB-hydrolase lipase domain	48.7848	2.06152	4.17427	0.389432	5.29367	1.19887e-07	1.24981e-06
15	D30 vs D0	ASIM_0001936401	Peptidase S10 serine carboxypeptidase	444.931	2.05849	4.1655	0.275499	7.47186	7.90679e-14	2.19463e-12
15	D30 vs D0	ASIM_0001749101	Tyrosine-specific protein phosphatase PTPase domain	27.3373	2.05558	4.15709	0.672582	3.05625	0.00224127	0.00841733
15	D30 vs D0	ASIM_0002101501	MFS transporter superfamily	97.7206	2.05296	4.14955	0.468631	4.38075	1.18271e-05	8.08376e-05
15	D30 vs D0	ASIM_0001352301	Sushi/SCR/CCP domain	56.4012	2.04564	4.12858	0.423112	4.83476	1.33306e-06	1.1255e-05
15	D30 vs D0	ASIM_0000217101	SEA domain	18.9637	2.04312	4.12135	0.590231	3.46156	0.000537062	0.00242634
15	D30 vs D0	ASIM_0001927701	Phosphodiesterase 4 upstream conserved regions (UCR)	97.5733	2.04063	4.11425	0.281369	7.25249	4.09173e-13	1.02374e-11
15	D30 vs D0	ASIM_0001828501	Malate synthase	26.5065	2.03871	4.10877	0.565309	3.60636	0.000310524	0.00149854
15	D30 vs D0	ASIM_0001069901	MADF domain	229.084	2.03505	4.09837	0.240656	8.45626	2.76087e-17	1.18751e-15
15	D30 vs D0	ASIM_0000078701	Peptidase S10 serine carboxypeptidase	151.928	2.02497	4.06983	0.385429	5.2538	1.48992e-07	1.529e-06
15	D30 vs D0	ASIM_0001705201	Peptidase S10 serine carboxypeptidase	269.633	2.01539	4.04289	0.334209	6.03031	1.63642e-09	2.35761e-08
15	D30 vs D0	ASIM_0000438701	Peptidase C2 calpain large subunit domain III	31.2617	2.01325	4.0369	0.760102	2.64866	0.00808123	0.0256257
15	D30 vs D0	ASIM_0000069501	Kelch repeat type 1	211.498	2.01049	4.0292	0.250534	8.02484	1.01655e-15	3.60439e-14
15	D30 vs D0	ASIM_0002035701	TROVE domain	713.002	2.00885	4.02462	0.168512	11.9211	9.18629e-33	1.96609e-30
15	D30 vs D0	ASIM_0001548301	Spo12	58.3565	2.00801	4.02228	0.37944	5.29204	1.20958e-07	1.2595e-06
15	D30 vs D0	ASIM_0002038301	Carboxylesterase type B	15.6614	2.0075	4.02086	0.688302	2.9166	0.00353867	0.0125974
15	D30 vs D0	ASIM_0000460101	Pancreatic trypsin inhibitor Kunitz domain	71.9535	2.00524	4.01457	0.348752	5.74978	8.93622e-09	1.14122e-07
15	D30 vs D0	ASIM_0000119301	CUB domain	38.9031	2.00199	4.00552	0.497266	4.02599	5.67353e-05	0.000332008
15	D30 vs D0	ASIM_0000343801	G protein-coupled receptor rhodopsin-like	12.6211	-2.00115	4.00318	0.708619	-2.82401	0.00474275	0.0162645
15	D30 vs D0	ASIM_0000016801	Aromatic amino acid hydroxylase	259.446	-2.00751	4.02089	0.265696	-7.55568	4.16685e-14	1.20162e-12
15	D30 vs D0	ASIM_0000055101	DNA topoisomerase II eukaryotic-type	129.219	-2.01002	4.02787	0.311303	-6.45678	1.06952e-10	1.84994e-09
15	D30 vs D0	ASIM_0002145801	Chloride channel voltage gated	26.8131	-2.01177	4.03277	0.526918	-3.81799	0.000134541	0.000716851
15	D30 vs D0	ASIM_0000012001	Domain of unknown function DB	105.207	-2.01402	4.03907	0.265833	-7.57627	3.55627e-14	1.03904e-12
15	D30 vs D0	ASIM_0001940401	Short-chain dehydrogenase/reductase SDR	519.566	-2.01637	4.04566	0.532106	-3.78942	0.000150998	0.000791015
15	D30 vs D0	ASIM_0000062401	Transthyretin-like	5168	-2.01671	4.04661	0.230484	-8.7499	2.13541e-18	1.02247e-16
15	D30 vs D0	ASIM_0000272501	Polyprotein allergen nematode	175.025	-2.01781	4.04968	0.221101	-9.1262	7.09486e-20	4.09198e-18
15	D30 vs D0	ASIM_0000070501	Chloride channel voltage gated	56.1169	-2.01866	4.05207	0.402027	-5.0212	5.13494e-07	4.73363e-06
15	D30 vs D0	ASIM_0000462201	C-type lectin-like	88.0169	-2.02139	4.05976	0.376711	-5.3659	8.05472e-08	8.65079e-07
15	D30 vs D0	ASIM_0002051601	Protein kinase domain	135.469	-2.02634	4.07371	0.278068	-7.28723	3.16401e-13	8.0755e-12
15	D30 vs D0	ASIM_0001136001	IQ motif EF-hand binding site	220.256	-2.03358	4.0942	0.241153	-8.43274	3.37664e-17	1.44189e-15
15	D30 vs D0	ASIM_0001187901	Protein kinase domain	1434.77	-2.03533	4.09916	0.173932	-11.7019	1.24656e-31	2.38107e-29
15	D30 vs D0	ASIM_0000080201	Polyprotein allergen nematode	109.236	-2.03546	4.09953	0.431305	-4.71929	2.36664e-06	1.89288e-05
15	D30 vs D0	ASIM_0001551101	Oxoglutarate/iron-dependent dioxygenase	288.624	-2.03651	4.10251	0.22136	-9.19998	3.58027e-20	2.10596e-18
15	D30 vs D0	ASIM_0002083001	Peptidase M14 carboxypeptidase A	25.7184	-2.05586	4.15793	0.563797	-3.64646	0.000265873	0.001309
15	D30 vs D0	ASIM_0001758601	Transient receptor potential cation channel subfamily V	49.5637	-2.05598	4.15827	0.447561	-4.59375	4.35344e-06	3.26443e-05
15	D30 vs D0	ASIM_0001435001	Zinc finger RING-type	11.2645	-2.05941	4.16816	0.804989	-2.55831	0.0105183	0.0320382
15	D30 vs D0	ASIM_0001082701	Nephrocystin-4	39.6268	-2.0635	4.17999	0.425372	-4.85104	1.22813e-06	1.04786e-05
15	D30 vs D0	ASIM_0001209301	Alpha crystallin/Small heat shock protein animal type	3202.72	-2.06763	4.19197	0.18832	-10.9793	4.80486e-28	6.88335e-26
15	D30 vs D0	ASIM_0001847401	Major facilitator superfamily	217.71	-2.06906	4.19613	0.231874	-8.92322	4.52924e-19	2.34569e-17
15	D30 vs D0	ASIM_0001687901	Thyroglobulin type-1	41.9611	-2.073	4.20762	0.628437	-3.29867	0.000971456	0.00407676
15	D30 vs D0	ASIM_0001725501	Pyridoxal phosphate-dependent decarboxylase	64.668	-2.07915	4.22557	0.383697	-5.41872	6.00271e-08	6.57817e-07
15	D30 vs D0	ASIM_0001199001	C-type lectin-like	267.613	-2.08391	4.23955	0.243393	-8.56191	1.11012e-17	4.95482e-16
15	D30 vs D0	ASIM_0001116701	Homeobox domain	71.9705	-2.08823	4.25227	0.322384	-6.47747	9.32709e-11	1.63238e-09
15	D30 vs D0	ASIM_0001107801	AMP-dependent synthetase/ligase domain	76.6764	-2.0887	4.25365	0.302459	-6.90575	4.99398e-12	1.06243e-10
15	D30 vs D0	ASIM_0002017201	Transmembrane protein 231	14.2368	-2.09046	4.25885	0.649986	-3.21617	0.00129916	0.00524982
15	D30 vs D0	ASIM_0000113501	DNA topoisomerase II eukaryotic-type	86.7837	-2.09972	4.28628	0.308572	-6.80464	1.013e-11	2.07794e-10
15	D30 vs D0	ASIM_0001582901	EGF-type aspartate/asparagine hydroxylation site	95.4222	-2.1015	4.29157	0.278565	-7.54402	4.55685e-14	1.30561e-12
15	D30 vs D0	ASIM_0000104601	EF-hand domain	156.543	-2.10835	4.31198	0.398713	-5.28788	1.2374e-07	1.28469e-06
15	D30 vs D0	ASIM_0000070901	EF-hand domain	990.927	-2.12056	4.34862	0.242733	-8.73618	2.41118e-18	1.14831e-16
15	D30 vs D0	ASIM_0001356801	Nematode cuticle collagen N-terminal	471.123	-2.12206	4.35315	0.224752	-9.44176	3.66569e-21	2.44802e-19
15	D30 vs D0	ASIM_0001400201	G protein-coupled receptor rhodopsin-like	24.5256	-2.12363	4.3579	0.620158	-3.42434	0.000616293	0.00273696
15	D30 vs D0	ASIM_0000605701	Protein kinase domain	15.5663	-2.12739	4.36926	0.702292	-3.02921	0.00245196	0.00910654
15	D30 vs D0	ASIM_0001634901	MFS transporter superfamily	546.321	-2.13263	4.38515	0.572362	-3.72601	0.000194533	0.000990453
15	D30 vs D0	ASIM_0001754701	Major facilitator superfamily	151.066	-2.13426	4.39013	0.305618	-6.98343	2.88069e-12	6.32541e-11
15	D30 vs D0	ASIM_0000022701	Nematode cuticle collagen N-terminal	686.642	-2.13574	4.39464	0.715012	-2.987	0.00281726	0.0102965
15	D30 vs D0	ASIM_0000017501	Pyridoxal phosphate-dependent decarboxylase	29.6175	-2.13701	4.39849	0.502441	-4.25325	2.10692e-05	0.000135951
15	D30 vs D0	ASIM_0001014701	Endoplasmic reticulum oxidoreductin 1	2256.16	-2.14349	4.4183	0.161431	-13.2781	3.10339e-40	1.25292e-37
15	D30 vs D0	ASIM_0002112001	Globin	34.0236	-2.14388	4.4195	0.559615	-3.831	0.000127624	0.000684311
15	D30 vs D0	ASIM_0001897601	Epithelial sodium channel	287.691	-2.14754	4.43071	0.258658	-8.30263	1.0183e-16	4.08332e-15
15	D30 vs D0	ASIM_0001916101	HotDog domain superfamily	1542.14	-2.15211	4.44476	0.197886	-10.8755	1.50848e-27	1.95596e-25
15	D30 vs D0	ASIM_0000846501	Phosphatidic acid phosphatase type 2/haloperoxidase	100.422	-2.156	4.45679	0.325592	-6.6218	3.54844e-11	6.67738e-10
15	D30 vs D0	ASIM_0001597101	Carbon-nitrogen hydrolase	218.059	-2.16432	4.48256	0.373029	-5.80202	6.55193e-09	8.54541e-08
15	D30 vs D0	ASIM_0001740801	Fork head domain	942.571	-2.16892	4.49685	0.18119	-11.9704	5.07824e-33	1.1137e-30
15	D30 vs D0	ASIM_0001433401	Aspartic peptidase domain superfamily	12.891	-2.17138	4.50453	0.862533	-2.51744	0.0118211	0.0351979
15	D30 vs D0	ASIM_0001490401	Amino acid transporter transmembrane domain	171.87	-2.17392	4.51249	0.326611	-6.656	2.81378e-11	5.37463e-10
15	D30 vs D0	ASIM_0001688101	WAP-type 'four-disulfide core' domain	23.2293	-2.17484	4.51535	0.646209	-3.36553	0.000763967	0.00329236
15	D30 vs D0	ASIM_0001282201	Intimal thickness related receptor IRP	218.475	-2.17555	4.51759	0.233305	-9.32494	1.11043e-20	6.94568e-19
15	D30 vs D0	ASIM_0002086501	CBS domain	15.0373	-2.17786	4.52481	0.701191	-3.10594	0.00189676	0.00729941
15	D30 vs D0	ASIM_0000320501	Malate/L-lactate dehydrogenase-like	226.479	-2.18051	4.53313	0.240004	-9.08531	1.03406e-19	5.8687e-18
15	D30 vs D0	ASIM_0002016001	Histidine phosphatase superfamily clade-2	38.9367	-2.18559	4.54912	0.606944	-3.60097	0.000317032	0.00152581
15	D30 vs D0	ASIM_0001266901	Transthyretin-like	2896.4	-2.18665	4.55247	0.193754	-11.2857	1.54391e-29	2.6125e-27
15	D30 vs D0	ASIM_0001598901	Dbl homology (DH) domain	228.236	-2.18706	4.55378	0.223168	-9.80008	1.12498e-22	8.88182e-21
15	D30 vs D0	ASIM_0000328201	L-fucokinase	27.382	-2.19562	4.58087	0.600332	-3.65735	0.00025484	0.00126135
15	D30 vs D0	ASIM_0000068201	Annexin	363.72	-2.19723	4.58596	0.319634	-6.87419	6.23432e-12	1.31061e-10
15	D30 vs D0	ASIM_0000193101	AMP-dependent synthetase/ligase domain	31.8782	-2.20758	4.61899	0.492219	-4.48495	7.29304e-06	5.21972e-05
15	D30 vs D0	ASIM_0000279101	Ion channel regulatory protein UNC-93	361.683	-2.21411	4.63996	0.270153	-8.19578	2.48974e-16	9.49093e-15
15	D30 vs D0	ASIM_0001856201	Cytochrome P450	35.3052	-2.22491	4.67481	0.481642	-4.61942	3.84813e-06	2.92277e-05
15	D30 vs D0	ASIM_0001383401	Macro domain	402.277	-2.22526	4.67597	0.254121	-8.7567	2.01043e-18	9.66142e-17
15	D30 vs D0	ASIM_0001021101	Rab-GTPase-TBC domain	631.673	-2.22914	4.68854	0.151036	-14.759	2.69257e-49	1.44942e-46
15	D30 vs D0	ASIM_0001338201	Deltex C-terminal	699.85	-2.23142	4.69595	0.247439	-9.01803	1.91502e-19	1.04995e-17
15	D30 vs D0	ASIM_0000053301	Cytochrome P450	23.8891	-2.23679	4.71346	0.54306	-4.11886	3.80754e-05	0.00023299
15	D30 vs D0	ASIM_0001635001	Major facilitator superfamily	1733.89	-2.23959	4.72263	0.593858	-3.77125	0.000162429	0.000842448
15	D30 vs D0	ASIM_0001478801	Sulphide quinone-reductase	1342.09	-2.24166	4.7294	0.185418	-12.0898	1.19627e-33	2.83341e-31
15	D30 vs D0	ASIM_0001006601	BTB/POZ domain	751.56	-2.24662	4.7457	0.308722	-7.27717	3.40908e-13	8.63893e-12
15	D30 vs D0	ASIM_0000450801	Amino acid transporter transmembrane domain	19.9377	-2.25249	4.76504	0.657417	-3.42627	0.00061194	0.00272035
15	D30 vs D0	ASIM_0001941601	Moulting cycle MLT-10-like protein	19.8679	-2.25653	4.77841	0.651247	-3.46494	0.000530355	0.0023997
15	D30 vs D0	ASIM_0001480701	Ground-like domain	25.0373	-2.25775	4.78244	0.531134	-4.25081	2.13003e-05	0.000137315
15	D30 vs D0	ASIM_0001013201	G protein-coupled receptor rhodopsin-like	7.67368	-2.25952	4.78831	0.939321	-2.40548	0.0161512	0.0458982
15	D30 vs D0	ASIM_0001430901	EF-hand domain	112.03	-2.26009	4.79022	0.319875	-7.06555	1.59981e-12	3.65753e-11
15	D30 vs D0	ASIM_0001594501	Pancreatic trypsin inhibitor Kunitz domain	9391.17	-2.28202	4.86357	0.143465	-15.9065	5.71618e-57	4.41488e-54
15	D30 vs D0	ASIM_0001313901	G protein-coupled receptor rhodopsin-like	422.576	-2.2898	4.88987	0.197721	-11.5809	5.14871e-31	9.62755e-29
15	D30 vs D0	ASIM_0001375601	Major intrinsic protein	525.683	-2.29234	4.8985	0.188049	-12.1901	3.50997e-34	8.42582e-32
15	D30 vs D0	ASIM_0000497701	Aldehyde dehydrogenase domain	737.93	-2.30135	4.92918	0.217904	-10.5613	4.50547e-26	5.09778e-24
15	D30 vs D0	ASIM_0002125001	Malate/L-lactate dehydrogenase-like	105.627	-2.30249	4.9331	0.313768	-7.33822	2.16457e-13	5.64631e-12
15	D30 vs D0	ASIM_0001745501	Nematode cuticle collagen N-terminal	417.755	-2.30845	4.9535	0.253379	-9.11065	8.18898e-20	4.67746e-18
15	D30 vs D0	ASIM_0001506201	Zinc finger C2H2-type	690.31	-2.31265	4.96795	0.240117	-9.63137	5.8941e-22	4.41784e-20
15	D30 vs D0	ASIM_0001868201	ELO family	12.6164	-2.3419	5.06969	0.792352	-2.95563	0.00312032	0.0112661
15	D30 vs D0	ASIM_0001354801	Acyl-CoA-binding protein ACBP	688.994	-2.34245	5.07163	0.183317	-12.7782	2.17118e-37	6.88728e-35
15	D30 vs D0	ASIM_0001536501	GNAT domain	242.602	-2.34609	5.08444	0.261245	-8.9804	2.69782e-19	1.43485e-17
15	D30 vs D0	ASIM_0001084001	Carboxylesterase type B	364.973	-2.34704	5.0878	0.257058	-9.13039	6.82557e-20	3.94949e-18
15	D30 vs D0	ASIM_0000079301	Nematode cuticle collagen N-terminal	1649.84	-2.34782	5.09056	0.585248	-4.01167	6.029e-05	0.000350685
15	D30 vs D0	ASIM_0001170501	EF-hand domain	4521.45	-2.36502	5.15159	0.201969	-11.7098	1.13513e-31	2.19179e-29
15	D30 vs D0	ASIM_0001698301	Major facilitator superfamily	323.433	-2.36999	5.16938	0.220912	-10.7282	7.50191e-27	8.88427e-25
15	D30 vs D0	ASIM_0002011201	Neurotransmitter-gated ion-channel ligand-binding domain	21.195	-2.38395	5.21966	0.594422	-4.01054	6.058e-05	0.000352257
15	D30 vs D0	ASIM_0001322401	Phosphatidylinositol 45-bisphosphate 4-phosphatase	644.836	-2.39531	5.26088	0.175678	-13.6347	2.49154e-42	1.10649e-39
15	D30 vs D0	ASIM_0000280301	C-type lectin-like	46.8296	-2.40166	5.28412	0.38208	-6.28577	3.26233e-10	5.23033e-09
15	D30 vs D0	ASIM_0000170101	Histidine phosphatase superfamily	10.8298	-2.4018	5.28463	0.953537	-2.51883	0.0117744	0.0351176
15	D30 vs D0	ASIM_0000775101	SET domain superfamily	16.411	-2.40487	5.29589	0.761572	-3.15778	0.00158977	0.0062785
15	D30 vs D0	ASIM_0001750401	Major intrinsic protein	24.8369	-2.40643	5.30161	0.532301	-4.52081	6.16041e-06	4.47948e-05
15	D30 vs D0	ASIM_0001969601	Gamma-aminobutyric acid A receptor/Glycine receptor alpha	37.5079	-2.4162	5.33764	0.503039	-4.80321	1.56144e-06	1.29796e-05
15	D30 vs D0	ASIM_0000447701	Carboxylesterase type B	74.9464	-2.42084	5.35481	0.408517	-5.92592	3.10556e-09	4.2736e-08
15	D30 vs D0	ASIM_0001638201	Protein of unknown function DUF5354	371.866	-2.42281	5.36215	0.224756	-10.7798	4.29039e-27	5.32968e-25
15	D30 vs D0	ASIM_0000991601	Glycoprotein hormone subunit beta	77.6915	-2.42838	5.38289	0.335687	-7.23406	4.68749e-13	1.1549e-11
15	D30 vs D0	ASIM_0000517401	ClpP/crotonase-like domain superfamily	45.2296	-2.4311	5.39303	0.448038	-5.4261	5.76003e-08	6.32002e-07
15	D30 vs D0	ASIM_0001268101	SLC26A/SulP transporter	645.144	-2.43739	5.4166	0.273357	-8.9165	4.81245e-19	2.47076e-17
15	D30 vs D0	ASIM_0002157501	Gelsolin-like domain	1171.4	-2.44224	5.43485	0.203867	-11.9796	4.54617e-33	1.00948e-30
15	D30 vs D0	ASIM_0000062201	Fungal lipase-like domain	72.4104	-2.44261	5.43624	0.505436	-4.83267	1.34711e-06	1.13628e-05
15	D30 vs D0	ASIM_0000038301	Ion channel regulatory protein UNC-93	3465.81	-2.44546	5.44701	0.192936	-12.675	8.1331e-37	2.49097e-34
15	D30 vs D0	ASIM_0001688001	Thyroglobulin type-1	32.4272	-2.44743	5.45442	0.690924	-3.54225	0.000396732	0.00186098
15	D30 vs D0	ASIM_0001152801	Cyclic nucleotide-binding domain	36.4244	-2.44832	5.4578	0.771132	-3.17497	0.00149854	0.00595526
15	D30 vs D0	ASIM_0000071601	Glutathione-specific gamma-glutamylcyclotransferase	14.7652	-2.45555	5.48522	0.745653	-3.29315	0.000990699	0.0041487
15	D30 vs D0	ASIM_0001492701	Homeobox domain	14.5812	-2.466	5.52509	0.89093	-2.76789	0.00564198	0.0189281
15	D30 vs D0	ASIM_0000598001	Ribitol-5-phosphate transferase FKTN-related	11.3141	-2.4705	5.54235	0.766454	-3.22328	0.0012673	0.00514334
15	D30 vs D0	ASIM_0001778301	Formin FH3 domain	313.88	-2.47321	5.55277	0.230148	-10.7462	6.17754e-27	7.41676e-25
15	D30 vs D0	ASIM_0001819501	Aldo/keto reductase conserved site	236.437	-2.47821	5.57204	0.245128	-10.1098	4.99637e-24	4.59873e-22
15	D30 vs D0	ASIM_0000082601	Formin FH3 domain	358.788	-2.48082	5.58215	0.265129	-9.35705	8.1997e-21	5.26635e-19
15	D30 vs D0	ASIM_0000242601	Pancreatic trypsin inhibitor Kunitz domain	25.0597	-2.4817	5.58555	0.53071	-4.67618	2.92266e-06	2.28613e-05
15	D30 vs D0	ASIM_0001826201	Villin/Gelsolin	2764.51	-2.4818	5.58595	0.194214	-12.7787	2.15674e-37	6.88728e-35
15	D30 vs D0	ASIM_0001606801	Bestrophin	187.897	-2.48822	5.61086	0.228378	-10.8952	1.21483e-27	1.63486e-25
15	D30 vs D0	ASIM_0001371701	Serine proteases trypsin domain	262.691	-2.49112	5.62214	0.305438	-8.15591	3.46575e-16	1.30712e-14
15	D30 vs D0	ASIM_0001655501	Alcohol dehydrogenase zinc-type conserved site	11.1466	-2.49141	5.62327	0.928986	-2.68186	0.00732143	0.0236168
15	D30 vs D0	ASIM_0001824401	Actin family	19788	-2.50055	5.65901	0.188235	-13.2842	2.86001e-40	1.18152e-37
15	D30 vs D0	ASIM_0000271501	Zinc finger nuclear hormone receptor-type	9.01004	-2.50064	5.65935	1.04812	-2.38582	0.0170409	0.0479662
15	D30 vs D0	ASIM_0001268001	SLC26A/SulP transporter	313.478	-2.50074	5.65977	0.260327	-9.60618	7.5292e-22	5.61969e-20
15	D30 vs D0	ASIM_0000783901	NAD(P)-binding domain superfamily	163.335	-2.50765	5.68694	0.317207	-7.90542	2.6704e-15	9.00133e-14
15	D30 vs D0	ASIM_0000833601	Ajuba-like	9.57807	-2.50949	5.6942	0.838728	-2.99202	0.00277137	0.0101521
15	D30 vs D0	ASIM_0001999601	Myosin head motor domain	7.56712	-2.51271	5.7069	1.00051	-2.51142	0.0120248	0.0357085
15	D30 vs D0	ASIM_0001815201	CC2D2A N-terminal C2 domain	9.13039	-2.52068	5.73854	0.952657	-2.64595	0.00814618	0.0258086
15	D30 vs D0	ASIM_0000303801	GM2-AP lipid-recognition domain superfamily	11.0023	-2.52078	5.73893	0.98961	-2.54725	0.0108576	0.0328744
15	D30 vs D0	ASIM_0002033501	PRELI/MSF1 domain	23.4285	-2.52879	5.77087	0.554274	-4.56234	5.0586e-06	3.73332e-05
15	D30 vs D0	ASIM_0000736401	Band 7 domain	27.1702	-2.53186	5.78318	0.57223	-4.42455	9.66425e-06	6.72184e-05
15	D30 vs D0	ASIM_0000211001	Peptidase M13	66.254	-2.55614	5.88131	0.416407	-6.13855	8.32786e-10	1.25052e-08
15	D30 vs D0	ASIM_0001956301	Six-bladed beta-propeller TolB-like	1409.87	-2.55694	5.88458	0.194005	-13.1798	1.14712e-39	4.42986e-37
15	D30 vs D0	ASIM_0000280201	Zinc finger C2H2-type	266.741	-2.55918	5.89373	0.287075	-8.91468	4.89239e-19	2.50456e-17
15	D30 vs D0	ASIM_0000923201	Aldehyde dehydrogenase domain	1190.25	-2.56462	5.91599	0.179594	-14.2801	2.91021e-46	1.43603e-43
15	D30 vs D0	ASIM_0000039001	Protein kinase domain	41.5189	-2.56551	5.91965	0.55265	-4.6422	3.44713e-06	2.65404e-05
15	D30 vs D0	ASIM_0001935101	Prolyl 4-hydroxylase alpha subunit Fe(2+) 2OG dioxygenase domain	567.592	-2.56716	5.92641	0.283402	-9.05836	1.32425e-19	7.37427e-18
15	D30 vs D0	ASIM_0000302201	Lipase EstA/Esterase EstB	6.94921	-2.57312	5.95094	0.98767	-2.60524	0.00918095	0.0285638
15	D30 vs D0	ASIM_0001506101	Zona pellucida domain	12.3272	-2.58286	5.99127	1.01969	-2.53299	0.0113094	0.033953
15	D30 vs D0	ASIM_0002081501	Malate/L-lactate dehydrogenase-like	94.0882	-2.58998	6.02089	0.399278	-6.48665	8.77656e-11	1.54211e-09
15	D30 vs D0	ASIM_0001410001	Tyrosine-specific protein phosphatase PTPase domain	22.6596	-2.61294	6.11748	0.727874	-3.58982	0.000330906	0.00158187
15	D30 vs D0	ASIM_0000574901	Six-bladed beta-propeller TolB-like	440.503	-2.61864	6.1417	0.223001	-11.7427	7.69948e-32	1.50301e-29
15	D30 vs D0	ASIM_0000083301	Haem peroxidase superfamily	6.42336	-2.61937	6.1448	1.05055	-2.49333	0.0126553	0.0373435
15	D30 vs D0	ASIM_0001154301	Collagen triple helix repeat	74.6474	-2.62079	6.15088	0.344027	-7.61799	2.57658e-14	7.70545e-13
15	D30 vs D0	ASIM_0001241601	BIR repeat	8.29436	-2.62567	6.17172	0.974382	-2.69471	0.00704505	0.0228123
15	D30 vs D0	ASIM_0001612401	Glycoside hydrolase family 18 catalytic domain	102.108	-2.62603	6.17326	0.901466	-2.91307	0.00357897	0.0127281
15	D30 vs D0	ASIM_0000137701	Neurotransmitter-gated ion-channel ligand-binding domain	160.022	-2.63353	6.20541	0.268078	-9.82373	8.89902e-23	7.12082e-21
15	D30 vs D0	ASIM_0000127701	Protein-L-isoaspartate(D-aspartate) O-methyltransferase	679.795	-2.64488	6.25443	0.305031	-8.67085	4.28915e-18	1.9688e-16
15	D30 vs D0	ASIM_0000080701	Retrotransposon Pao	29.1319	-2.64665	6.26212	0.838475	-3.15651	0.00159671	0.00629892
15	D30 vs D0	ASIM_0001396301	Solute carrier family 13	881.62	-2.64913	6.27288	0.213424	-12.4125	2.23578e-35	5.92781e-33
15	D30 vs D0	ASIM_0001470301	PB1 domain	4448.63	-2.65447	6.29617	0.239808	-11.0692	1.7707e-28	2.68844e-26
15	D30 vs D0	ASIM_0001206901	Ets domain	92.1143	-2.65836	6.31314	0.373143	-7.12424	1.04658e-12	2.45594e-11
15	D30 vs D0	ASIM_0001586301	Glutamate/phenylalanine/leucine/valine/L-tryptophan dehydrogenase	4590.95	-2.66283	6.33275	0.206063	-12.9224	3.36301e-38	1.19481e-35
15	D30 vs D0	ASIM_0000782701	SET domain superfamily	8.93042	-2.66521	6.3432	0.931605	-2.86088	0.00422468	0.0147094
15	D30 vs D0	ASIM_0000496601	Carboxylesterase type B	9.90332	-2.66693	6.35078	0.860063	-3.10086	0.00192961	0.00741457
15	D30 vs D0	ASIM_0001590101	Protein kinase domain	32.0238	-2.674	6.38197	0.630471	-4.24127	2.22255e-05	0.000142634
15	D30 vs D0	ASIM_0001564901	von Willebrand factor A-like domain superfamily	145.121	-2.67459	6.38459	0.26763	-9.99365	1.62494e-23	1.42898e-21
15	D30 vs D0	ASIM_0000128401	Carboxylesterase type B	220.856	-2.6829	6.42145	0.335334	-8.00068	1.23735e-15	4.32682e-14
15	D30 vs D0	ASIM_0001412801	Alpha/beta hydrolase fold-3	483.465	-2.683	6.4219	0.248438	-10.7995	3.46223e-27	4.36192e-25
15	D30 vs D0	ASIM_0000592901	Carboxylesterase type B	146.986	-2.68353	6.42424	0.374476	-7.16609	7.71702e-13	1.84254e-11
15	D30 vs D0	ASIM_0001262601	Globin/Protoglobin	51.1693	-2.68355	6.42433	0.468181	-5.73185	9.93408e-09	1.25869e-07
15	D30 vs D0	ASIM_0001690601	Protein kinase domain	54.5339	-2.68732	6.44118	0.423713	-6.34232	2.26332e-10	3.75052e-09
15	D30 vs D0	ASIM_0000490901	Aldehyde dehydrogenase domain	902.418	-2.68826	6.44537	0.197501	-13.6114	3.42803e-42	1.48526e-39
15	D30 vs D0	ASIM_0000841801	NAD(P)-binding domain superfamily	226.836	-2.69414	6.47167	0.219545	-12.2715	1.28904e-34	3.22513e-32
15	D30 vs D0	ASIM_0001121601	Peptidase S10 serine carboxypeptidase	943.323	-2.69802	6.4891	0.241909	-11.153	6.92002e-29	1.11752e-26
15	D30 vs D0	ASIM_0000235801	Moulting cycle MLT-10-like protein	8.32401	-2.70174	6.50587	1.12219	-2.40755	0.0160598	0.0457118
15	D30 vs D0	ASIM_0001904801	Nematode cuticle collagen N-terminal	16.7324	-2.71084	6.54702	0.901627	-3.00661	0.0026418	0.00974439
15	D30 vs D0	ASIM_0000144901	Peptidase M13	39.7774	-2.71837	6.58131	0.466234	-5.83049	5.52646e-09	7.2828e-08
15	D30 vs D0	ASIM_0000845601	Collagen triple helix repeat	11.0547	-2.72402	6.60712	1.10254	-2.47067	0.0134859	0.0394864
15	D30 vs D0	ASIM_0002045101	Aldo-keto reductase	139.749	-2.7351	6.65804	0.255002	-10.7258	7.70367e-27	9.06278e-25
15	D30 vs D0	ASIM_0000213301	Nematode cuticle collagen N-terminal	430.643	-2.77376	6.83886	1.00796	-2.75185	0.00592597	0.0197133
15	D30 vs D0	ASIM_0001690301	Phosphate transporter	307.306	-2.77989	6.86801	0.230267	-12.0725	1.47628e-33	3.40579e-31
15	D30 vs D0	ASIM_0000078801	Annexin repeat conserved site	24.9369	-2.78457	6.89031	0.621466	-4.48065	7.44176e-06	5.32188e-05
15	D30 vs D0	ASIM_0000170601	FAD/NAD(P)-binding domain superfamily	177.379	-2.79388	6.9349	0.25634	-10.8991	1.16384e-27	1.59035e-25
15	D30 vs D0	ASIM_0001893501	Cholinesterase	745.446	-2.80452	6.98626	0.253955	-11.0434	2.35972e-28	3.52253e-26
15	D30 vs D0	ASIM_0000171701	Collagen triple helix repeat	124.091	-2.80879	7.00698	0.318331	-8.82349	1.10944e-18	5.42923e-17
15	D30 vs D0	ASIM_0001889401	Gamma-aminobutyric acid A receptor/Glycine receptor alpha	5.87611	-2.8139	7.03184	1.07362	-2.62096	0.00876836	0.0275099
15	D30 vs D0	ASIM_0000516601	Ets domain	5.84122	-2.8143	7.03379	1.07997	-2.6059	0.00916326	0.0285222
15	D30 vs D0	ASIM_0000675701	Zona pellucida domain	8.42274	-2.83233	7.12223	1.12549	-2.51652	0.011852	0.035266
15	D30 vs D0	ASIM_0001934401	Dehydrogenase E1 component	117.419	-2.84509	7.1855	0.320304	-8.88246	6.5396e-19	3.29092e-17
15	D30 vs D0	ASIM_0000601001	Autophagy protein Atg8 ubiquitin-like	7.20098	-2.87131	7.3173	0.994934	-2.88593	0.00390259	0.0137551
15	D30 vs D0	ASIM_0001781601	ELO family	256.292	-2.88248	7.37417	0.307217	-9.38256	6.43902e-21	4.18984e-19
15	D30 vs D0	ASIM_0001491901	Helix-loop-helix DNA-binding domain superfamily	131.505	-2.90573	7.49396	0.31777	-9.14413	6.01129e-20	3.50114e-18
15	D30 vs D0	ASIM_0001449901	Transient receptor potential channel canonical	60.3707	-2.90629	7.49688	0.383732	-7.57376	3.62577e-14	1.05761e-12
15	D30 vs D0	ASIM_0001748801	UDP-glucuronosyl/UDP-glucosyltransferase	72.0065	-2.92069	7.57206	0.335907	-8.69492	3.47063e-18	1.62243e-16
15	D30 vs D0	ASIM_0000130801	Peptidase M13	101.187	-2.93412	7.64291	0.405223	-7.24076	4.46185e-13	1.10084e-11
15	D30 vs D0	ASIM_0001456801	AMP-dependent synthetase/ligase domain	184.079	-2.96262	7.79539	0.381359	-7.76859	7.93626e-15	2.54519e-13
15	D30 vs D0	ASIM_0000574101	Two pore domain potassium channel	4.95805	-2.98151	7.89815	1.20812	-2.46789	0.0135913	0.039723
15	D30 vs D0	ASIM_0001695401	Protein kinase domain	5.07106	-3.00116	8.00642	1.24777	-2.40521	0.0161632	0.045925
15	D30 vs D0	ASIM_0000461101	CBS domain superfamily	14.8248	-3.00186	8.01034	0.704381	-4.2617	2.02874e-05	0.000131384
15	D30 vs D0	ASIM_0001516901	SWEET sugar transporter	1649.27	-3.01567	8.08739	0.271566	-11.1048	1.18948e-28	1.84697e-26
15	D30 vs D0	ASIM_0001640501	G protein-coupled receptor rhodopsin-like	35.841	-3.02346	8.13115	0.473409	-6.38657	1.69645e-10	2.86462e-09
15	D30 vs D0	ASIM_0001628101	Acyl-CoA-binding protein ACBP	10.4872	-3.03772	8.21192	0.972798	-3.12266	0.00179222	0.00695593
15	D30 vs D0	ASIM_0000905401	Gamma-aminobutyric acid A receptor/Glycine receptor alpha	45.6227	-3.04657	8.26248	0.515788	-5.90664	3.4915e-09	4.76733e-08
15	D30 vs D0	ASIM_0001313201	EGF-like domain	738.887	-3.05546	8.3135	0.18196	-16.792	2.79491e-63	2.6131e-60
15	D30 vs D0	ASIM_0000342701	AMP-dependent synthetase/ligase domain	28.0406	-3.07693	8.43817	0.564782	-5.44799	5.0941e-08	5.63109e-07
15	D30 vs D0	ASIM_0001828801	Histidine phosphatase superfamily	6.46296	-3.08565	8.48935	1.21075	-2.54855	0.0108171	0.0327966
15	D30 vs D0	ASIM_0000715301	Aldehyde dehydrogenase domain	331.828	-3.14708	8.85864	0.1991	-15.8066	2.80309e-56	2.07475e-53
15	D30 vs D0	ASIM_0000097201	Neurotransmitter-gated ion-channel transmembrane domain	17.7809	-3.16973	8.99879	1.13526	-2.79207	0.00523724	0.0177512
15	D30 vs D0	ASIM_0001856301	Protein-L-isoaspartate(D-aspartate) O-methyltransferase	670.806	-3.17053	9.00377	0.303117	-10.4597	1.32207e-25	1.46782e-23
15	D30 vs D0	ASIM_0001587001	Calcineurin-like phosphoesterase domain ApaH type	16.7538	-3.20643	9.23061	0.66582	-4.81576	1.46642e-06	1.2247e-05
15	D30 vs D0	ASIM_0000163101	Pyridoxal phosphate-dependent decarboxylase	11.0525	-3.21311	9.27349	0.840104	-3.82466	0.000130952	0.000700041
15	D30 vs D0	ASIM_0001748701	UDP-glucuronosyl/UDP-glucosyltransferase	265.156	-3.23756	9.43201	1.08206	-2.99204	0.00277124	0.0101521
15	D30 vs D0	ASIM_0001409101	Cytochrome P450	1149.48	-3.29808	9.83608	0.178066	-18.5217	1.37908e-76	1.88446e-73
15	D30 vs D0	ASIM_0001665801	Tyrosine-specific protein phosphatase PTPase domain	5.71961	-3.34538	10.1639	1.2364	-2.70573	0.00681537	0.0221818
15	D30 vs D0	ASIM_0001549701	Alkaline ceramidase	8.12117	-3.35129	10.2056	1.09428	-3.06255	0.00219462	0.00827362
15	D30 vs D0	ASIM_0001394101	EndoU ribonuclease C-terminal	94.7937	-3.35776	10.2515	0.341633	-9.82855	8.48334e-23	6.81891e-21
15	D30 vs D0	ASIM_0001206001	Nematode cuticle collagen N-terminal	20.9102	-3.3631	10.2895	0.693258	-4.85115	1.22749e-06	1.04782e-05
15	D30 vs D0	ASIM_0001131901	Tyrosine-specific protein phosphatase PTPase domain	245.322	-3.36595	10.3098	0.286278	-11.7576	6.4533e-32	1.28805e-29
15	D30 vs D0	ASIM_0001646401	Aldehyde oxidase/xanthine dehydrogenase a/b hammerhead	968.966	-3.38836	10.4712	0.497589	-6.80955	9.79052e-12	2.01062e-10
15	D30 vs D0	ASIM_0001580901	Sprouty	677.824	-3.43158	10.7897	0.174843	-19.6266	9.16144e-86	1.80827e-82
15	D30 vs D0	ASIM_0001303101	Zona pellucida domain	4.6381	-3.447	10.9056	1.32716	-2.59727	0.00939682	0.0291156
15	D30 vs D0	ASIM_0000545401	Zona pellucida domain	14.255	-3.45559	10.9708	0.929787	-3.71654	0.000201971	0.0010248
15	D30 vs D0	ASIM_0001475901	Protein of unknown function DUF1647	15.5787	-3.45585	10.9727	0.819256	-4.21827	2.46181e-05	0.000156575
15	D30 vs D0	ASIM_0000453001	Nematode cuticle collagen N-terminal	22.7493	-3.47725	11.1367	1.06358	-3.26937	0.00107788	0.00447373
15	D30 vs D0	ASIM_0000854701	Ricin B lectin domain	14.15	-3.496	11.2824	0.807756	-4.32804	1.50442e-05	0.000100658
15	D30 vs D0	ASIM_0001719701	Nematode cuticle collagen N-terminal	5.36873	-3.53292	11.5748	1.27027	-2.78123	0.0054154	0.018268
15	D30 vs D0	ASIM_0000007101	Vitellogenin N-terminal	1686.73	-3.55326	11.7392	0.186545	-19.0478	6.85806e-81	1.01522e-77
15	D30 vs D0	ASIM_0000479001	RGS domain	73.6457	-3.58776	12.0233	0.3793	-9.45888	3.11249e-21	2.12655e-19
15	D30 vs D0	ASIM_0000590501	Branched-chain amino acid aminotransferase II	6.80041	-3.60185	12.1413	1.21226	-2.97119	0.00296651	0.0107699
15	D30 vs D0	ASIM_0001473801	Sulfotransferase domain	2922.49	-3.65863	12.6287	0.190668	-19.1885	4.61999e-82	7.46086e-79
15	D30 vs D0	ASIM_0000096901	Glutathione-specific gamma-glutamylcyclotransferase	9.71408	-3.70573	13.0478	1.06038	-3.49473	0.000474538	0.00217879
15	D30 vs D0	ASIM_0002037201	Ion transport domain	7.48599	-3.71739	13.1536	1.16029	-3.20383	0.00135614	0.00544785
15	D30 vs D0	ASIM_0001534101	SWEET sugar transporter	551.55	-3.77154	13.6568	0.551702	-6.83619	8.13245e-12	1.6857e-10
15	D30 vs D0	ASIM_0001855701	von Willebrand factor type D domain	520.83	-3.80356	13.9632	0.176444	-21.5567	4.57774e-103	1.62638e-99
15	D30 vs D0	ASIM_0000059301	GPCR rhodopsin-like 7TM	4.75588	-3.93321	15.2762	1.39608	-2.81733	0.00484249	0.0165682
15	D30 vs D0	ASIM_0000463801	7TM GPCR serpentine receptor class ab (Srab)	36.0951	-3.94919	15.4463	0.560588	-7.04473	1.85825e-12	4.22122e-11
15	D30 vs D0	ASIM_0001639401	Tubby C-terminal	1095.16	-4.00791	16.088	0.198749	-20.1657	1.95896e-90	4.97128e-87
15	D30 vs D0	ASIM_0000029401	Vitellogenin N-terminal	357.757	-4.02493	16.2789	0.202386	-19.8874	5.23491e-88	1.16241e-84
15	D30 vs D0	ASIM_0000126901	Domain of unknown function DUF5641	11.5157	-4.08728	16.9978	1.37268	-2.9776	0.00290515	0.0105795
15	D30 vs D0	ASIM_0000036001	Vitellogenin N-terminal	35.4892	-4.10853	17.2501	0.555962	-7.38996	1.46877e-13	3.90588e-12
15	D30 vs D0	ASIM_0000832401	Pyridoxal phosphate-dependent transferase major domain	5.26598	-4.23288	18.8028	1.41764	-2.98585	0.00282789	0.0103321
15	D30 vs D0	ASIM_0001846101	C-type lectin-like	1149.68	-4.38089	20.8343	0.188412	-23.2517	1.36792e-119	6.07494e-116
15	D30 vs D0	ASIM_0001828401	Glycosyltransferase family 92	8.70654	-4.39707	21.0693	1.44374	-3.04561	0.00232207	0.00867491
15	D30 vs D0	ASIM_0001397201	Nematode cuticle collagen N-terminal	6.09733	-4.44738	21.817	1.752	-2.53846	0.0111341	0.0335408
15	D30 vs D0	ASIM_0001694601	Low-density lipoprotein (LDL) receptor class A repeat	3.59849	-4.50372	22.6859	1.63856	-2.74859	0.00598517	0.0198804
15	D30 vs D0	ASIM_0001336001	Thioredoxin-like fold	1310.59	-4.54001	23.2637	0.151661	-29.9352	6.84975e-197	6.08395e-193
15	D30 vs D0	ASIM_0001156001	Sterol-sensing domain	10.7597	-4.62336	24.6473	1.13256	-4.08222	4.4607e-05	0.000267793
15	D30 vs D0	ASIM_0001935601	CRAL-TRIO lipid binding domain	472.745	-4.63956	24.9257	0.307654	-15.0805	2.17694e-51	1.28904e-48
15	D30 vs D0	ASIM_0000930701	Dual oxidase maturation factor	957.36	-4.75844	27.0665	0.243749	-19.5218	7.16057e-85	1.272e-81
15	D30 vs D0	ASIM_0000690401	Cyclic nucleotide-binding domain superfamily	4.47347	-4.81257	28.1013	1.59569	-3.01597	0.0025616	0.0094682
15	D30 vs D0	ASIM_0001107701	EGF-like domain	11.6007	-4.82564	28.3572	1.17023	-4.12367	3.72885e-05	0.000228885
15	D30 vs D0	ASIM_0001242101	Nematode cuticle collagen N-terminal	31.3322	-5.00961	32.2138	1.50312	-3.3328	0.000859775	0.00365734
15	D30 vs D0	ASIM_0000547401	Haem peroxidase superfamily	2.57464	-5.02868	32.6425	1.84819	-2.72087	0.00651096	0.0213199
15	D30 vs D0	ASIM_0000196101	Domain of unknown function DUF4440	1884.21	-5.04236	32.9534	0.214406	-23.5178	2.68018e-122	1.58702e-118
15	D30 vs D0	ASIM_0001556301	Zona pellucida domain	5.58474	-5.12905	34.9944	1.66727	-3.07632	0.00209571	0.00795474
15	D30 vs D0	ASIM_0000429101	Major facilitator superfamily	2.9357	-5.20774	36.956	1.79436	-2.90229	0.00370447	0.0131402
15	D30 vs D0	ASIM_0000085701	Globin	2.91156	-5.21953	37.2592	1.82802	-2.85529	0.00429981	0.0149446
15	D30 vs D0	ASIM_0000554501	PAN/Apple domain	18.0343	-5.36013	41.0734	1.33503	-4.01498	5.94517e-05	0.000346262
15	D30 vs D0	ASIM_0001672101	Nematode cuticle collagen N-terminal	17.6675	-5.43364	43.2205	1.26435	-4.29757	1.72683e-05	0.000113781
15	D30 vs D0	ASIM_0000040701	Nematode cuticle collagen N-terminal	19.6219	-6.97484	125.787	2.0841	-3.3467	0.0008178	0.00349805
15	D30 vs D0	ASIM_0001522701	Zona pellucida domain	39.9108	-8.98049	505.121	2.36371	-3.79932	0.000145095	0.000763922
15	D60 vs D0	ASIM_0001328601	Cysteine-rich secretory protein-related	391.114	8.13454	281.021	1.39005	5.85196	4.85824e-09	4.38466e-08
15	D60 vs D0	ASIM_0001520101	S-adenosyl-L-methionine-dependent methyltransferase superfamily	244.537	6.70637	104.428	1.16951	5.73434	9.7894e-09	8.44301e-08
15	D60 vs D0	ASIM_0001520201	Major sperm protein (MSP) domain	11.6433	6.66359	101.377	2.62222	2.5412	0.0110472	0.0281647
15	D60 vs D0	ASIM_0000445401	Ionotropic glutamate receptor C-terminal	37.361	6.48632	89.6556	1.09269	5.93613	2.91832e-09	2.71431e-08
15	D60 vs D0	ASIM_0001806901	Reduced folate carrier	102.394	6.27483	77.4305	1.10362	5.68569	1.30285e-08	1.10079e-07
15	D60 vs D0	ASIM_0001850001	Ground-like domain	1316.33	6.19039	73.0288	0.862843	7.17442	7.2617e-13	1.099e-11
15	D60 vs D0	ASIM_0001758101	DNA-directed DNA polymerase family B mitochondria/virus	7.33493	5.99655	63.8469	1.50053	3.99629	6.43421e-05	0.000287791
15	D60 vs D0	ASIM_0001563601	Transthyretin-like	14.0706	5.95498	62.0335	1.40491	4.23869	2.2483e-05	0.000109695
15	D60 vs D0	ASIM_0001901501	Gamma-aminobutyric acid A receptor/Glycine receptor alpha	5.80705	5.66159	50.6183	1.54244	3.67054	0.000242043	0.000957012
15	D60 vs D0	ASIM_0001247901	Sema domain	5.56954	5.6015	48.5535	1.90229	2.94462	0.00323356	0.00964094
15	D60 vs D0	ASIM_0001982101	Ionotropic glutamate receptor	71.7764	5.5943	48.3117	0.649666	8.61104	7.23992e-18	1.94488e-16
15	D60 vs D0	ASIM_0000682701	Amino acid transporter transmembrane domain	5.16299	5.49184	44.9995	1.61635	3.39768	0.000679611	0.00241104
15	D60 vs D0	ASIM_0001591201	Paired domain	110.932	5.48844	44.8937	0.562478	9.75761	1.71143e-22	7.3907e-21
15	D60 vs D0	ASIM_0001328501	Cysteine-rich secretory protein-related	120.562	5.31892	39.9166	0.899803	5.9112	3.39626e-09	3.14124e-08
15	D60 vs D0	ASIM_0000788201	IBR domain	911.846	5.31104	39.6991	0.269882	19.6791	3.25526e-86	4.24741e-83
15	D60 vs D0	ASIM_0000196001	Protein kinase domain	4.40513	5.2626	38.3885	1.59979	3.28956	0.00100344	0.00340325
15	D60 vs D0	ASIM_0000175601	HAD-superfamily hydrolase subfamily IIA	4.29109	5.22398	37.3745	1.69479	3.08238	0.00205353	0.00644533
15	D60 vs D0	ASIM_0001300101	Crustacean neurohormone conserved site	3.97287	5.11033	34.5431	1.63616	3.12337	0.00178795	0.00569792
15	D60 vs D0	ASIM_0000211201	Ionotropic glutamate receptor C-terminal	70.5107	5.08705	33.9902	0.563166	9.03295	1.67099e-19	5.19999e-18
15	D60 vs D0	ASIM_0001927301	Zinc finger RING-type	1940.79	5.06649	33.5094	0.233146	21.731	1.04455e-104	1.90807e-101
15	D60 vs D0	ASIM_0002026201	Chondroitin proteoglycan 3	3.76464	5.03119	32.6993	1.76563	2.84952	0.00437851	0.0125521
15	D60 vs D0	ASIM_0001915401	Heat shock protein 70 family	99.0811	4.99198	31.8226	0.538163	9.27596	1.76023e-20	6.18348e-19
15	D60 vs D0	ASIM_0000661001	DUF236 repeat	3.40314	4.88877	29.6255	1.68294	2.90489	0.00367382	0.0107876
15	D60 vs D0	ASIM_0001656601	C-type lectin-like	3.25929	4.82707	28.3853	1.72664	2.79564	0.00517973	0.0145746
15	D60 vs D0	ASIM_0000140301	von Willebrand factor type A	5.74263	4.62816	24.7295	1.55248	2.98113	0.00287186	0.00868118
15	D60 vs D0	ASIM_0000077501	Protein of unknown function DUF6467	333.092	4.62285	24.6386	0.973304	4.74964	2.03775e-06	1.19921e-05
15	D60 vs D0	ASIM_0001138101	Transcription factor AP-2	10.2295	4.58519	24.0039	1.25162	3.66341	0.000248876	0.000978524
15	D60 vs D0	ASIM_0001760101	Cecropin	5.2952	4.52192	22.9738	1.68396	2.68529	0.00724667	0.0195128
15	D60 vs D0	ASIM_0001607801	SXP/RAL-2 family protein Ani s 5-like cation-binding domain	7975.37	4.51002	22.7852	0.285221	15.8124	2.55607e-56	1.08585e-53
15	D60 vs D0	ASIM_0000687101	DUF236 repeat	2.58274	4.4928	22.5148	1.84912	2.4297	0.0151115	0.0370724
15	D60 vs D0	ASIM_0001300001	Transthyretin-like	2.48314	4.43432	21.6203	1.86129	2.38239	0.0172007	0.0414919
15	D60 vs D0	ASIM_0000952001	Kinesin motor domain	4.97201	4.39828	21.087	1.53148	2.87191	0.00407996	0.0118243
15	D60 vs D0	ASIM_0001959001	C-type lectin-like	32.7554	4.38954	20.9596	0.725132	6.05344	1.41789e-09	1.39777e-08
15	D60 vs D0	ASIM_0000464501	Antibacterial factor-related peptide	156.796	4.37246	20.713	1.19548	3.65748	0.000254704	0.000999929
15	D60 vs D0	ASIM_0001465301	Aminotransferase class I/classII	31.1074	4.35724	20.4956	0.682822	6.38123	1.75667e-10	1.97836e-09
15	D60 vs D0	ASIM_0000312301	Peptidase M12A	4.76186	4.34496	20.3218	1.54912	2.80479	0.00503489	0.0142174
15	D60 vs D0	ASIM_0001616701	C-type lectin-like	1915.37	4.31424	19.8938	0.287963	14.9819	9.63502e-51	3.03453e-48
15	D60 vs D0	ASIM_0000805001	TROVE domain superfamily	183.439	4.28951	19.5556	0.30625	14.0065	1.42148e-44	2.95071e-42
15	D60 vs D0	ASIM_0000596401	SID1 transmembrane family	23.1761	4.15464	17.8103	0.762042	5.45198	4.98116e-08	3.85065e-07
15	D60 vs D0	ASIM_0001397401	Nematode cuticle collagen N-terminal	3028.63	4.14692	17.7152	0.774641	5.35334	8.63434e-08	6.41674e-07
15	D60 vs D0	ASIM_0001342901	Major facilitator superfamily	4.13678	4.13037	17.5132	1.57819	2.61716	0.00886652	0.0232808
15	D60 vs D0	ASIM_0001150501	Homeobox domain	7.09036	4.05357	16.6053	1.29486	3.1305	0.00174509	0.00557593
15	D60 vs D0	ASIM_0001844601	von Willebrand factor type A	3.85557	4.01183	16.1317	1.64519	2.43851	0.0147478	0.0363023
15	D60 vs D0	ASIM_0001335601	Basic-leucine zipper domain	13.611	3.99327	15.9255	0.933994	4.27548	1.90729e-05	9.42145e-05
15	D60 vs D0	ASIM_0000135901	Ionotropic glutamate receptor	39.0215	3.95283	15.4853	0.585563	6.75047	1.47364e-11	1.9078e-10
15	D60 vs D0	ASIM_0001694801	SID1 transmembrane family	180.062	3.86991	14.6204	0.308066	12.5619	3.41838e-36	4.08128e-34
15	D60 vs D0	ASIM_0001306701	AH/BAR domain superfamily	18.6319	3.83646	14.2853	0.823133	4.6608	3.14984e-06	1.79414e-05
15	D60 vs D0	ASIM_0001393801	Sterol-sensing domain	241.762	3.78985	13.8312	0.262853	14.4182	3.97846e-47	9.43826e-45
15	D60 vs D0	ASIM_0001669401	Lipid-binding serum glycoprotein C-terminal	26.9807	3.78802	13.8136	0.67817	5.58565	2.32831e-08	1.89787e-07
15	D60 vs D0	ASIM_0001645401	Vitellogenin N-terminal	31.3905	3.76691	13.613	0.822651	4.57899	4.67237e-06	2.59265e-05
15	D60 vs D0	ASIM_0000510801	Glycoside hydrolase family 27	16.2349	3.76628	13.607	0.9475	3.97497	7.03893e-05	0.000312315
15	D60 vs D0	ASIM_0000688701	HTH CenpB-type DNA-binding domain	12.5616	3.76439	13.5892	1.06519	3.53402	0.000409283	0.00153708
15	D60 vs D0	ASIM_0001319001	Cytosolic motility protein	81.4118	3.73975	13.3591	0.417843	8.95014	3.55031e-19	1.06667e-17
15	D60 vs D0	ASIM_0001549501	Chitin synthase	120.044	3.71847	13.1635	0.473312	7.85628	3.95706e-15	7.8229e-14
15	D60 vs D0	ASIM_0000174001	Fungal lipase-like domain	11.5245	3.70038	12.9995	1.02064	3.62554	0.000288364	0.00111861
15	D60 vs D0	ASIM_0000362801	Basic-leucine zipper domain	4682.9	3.66411	12.6767	0.159743	22.9375	1.96383e-116	7.17465e-113
15	D60 vs D0	ASIM_0001890401	Lipid-binding serum glycoprotein C-terminal	5.32581	3.61977	12.293	1.36964	2.64286	0.00822091	0.0218399
15	D60 vs D0	ASIM_0000678201	Carboxylesterase type B	13.7237	3.61809	12.2787	0.897666	4.03055	5.56464e-05	0.000251919
15	D60 vs D0	ASIM_0000107701	TRAF-like	1272.26	3.6169	12.2687	0.194609	18.5855	4.21011e-77	3.49573e-74
15	D60 vs D0	ASIM_0001749601	Histidine phosphatase superfamily clade-2	38.4372	3.61043	12.2137	1.28895	2.80107	0.0050933	0.0143624
15	D60 vs D0	ASIM_0001760301	Nematode cuticle collagen N-terminal	7.83439	3.56205	11.8109	1.14385	3.11409	0.00184512	0.00586272
15	D60 vs D0	ASIM_0000586501	MATH/TRAF domain	97.4597	3.53163	11.5645	0.372397	9.48352	2.45854e-21	9.49473e-20
15	D60 vs D0	ASIM_0001561301	Anti-proliferative protein	5.2863	3.48809	11.2207	1.38585	2.51694	0.0118379	0.029924
15	D60 vs D0	ASIM_0001863901	Leucine zipper transcription factor-like protein 1	17.3796	3.44132	10.8627	0.764938	4.49882	6.83317e-06	3.68205e-05
15	D60 vs D0	ASIM_0001120901	Calcineurin-like phosphoesterase domain ApaH type	21.9517	3.42406	10.7336	0.703779	4.86525	1.14313e-06	7.03557e-06
15	D60 vs D0	ASIM_0001286601	Fungal lipase-like domain	265.557	3.41452	10.6628	0.361515	9.44502	3.55324e-21	1.34383e-19
15	D60 vs D0	ASIM_0000043501	Sterol-sensing domain	7.41698	3.40467	10.5903	1.33204	2.55597	0.0105891	0.0271713
15	D60 vs D0	ASIM_0000533001	Short-chain dehydrogenase/reductase SDR	26.8904	3.40382	10.584	0.639378	5.32364	1.0171e-07	7.46457e-07
15	D60 vs D0	ASIM_0001291701	Zinc finger nuclear hormone receptor-type	22.3881	3.39463	10.5168	0.698466	4.86012	1.17312e-06	7.20972e-06
15	D60 vs D0	ASIM_0001206601	Paired domain	19.0467	3.38154	10.4218	0.744985	4.53907	5.65038e-06	3.09214e-05
15	D60 vs D0	ASIM_0002035701	TROVE domain	1767.25	3.37969	10.4085	0.217547	15.5354	1.99804e-54	8.1107e-52
15	D60 vs D0	ASIM_0001928201	Haem peroxidase superfamily	52.9269	3.37873	10.4016	0.445958	7.57634	3.55429e-14	6.2913e-13
15	D60 vs D0	ASIM_0001948701	Zona pellucida domain	6.94379	3.37591	10.3813	1.19479	2.82552	0.00472035	0.0134288
15	D60 vs D0	ASIM_0000183501	von Willebrand factor type A	7.10806	3.34506	10.1616	1.24572	2.68524	0.00724787	0.0195132
15	D60 vs D0	ASIM_0001602701	SLC26A/SulP transporter	7.37023	3.33976	10.1244	1.20372	2.77454	0.00552796	0.0154073
15	D60 vs D0	ASIM_0001220401	Peptidase M12A	27.5181	3.33107	10.0636	0.772086	4.31438	1.6005e-05	8.03859e-05
15	D60 vs D0	ASIM_0000747101	Peptidase M12A	6.1701	3.32383	10.0132	1.26975	2.6177	0.00885234	0.0232536
15	D60 vs D0	ASIM_0001712801	Nematode cuticle collagen N-terminal	6.52651	3.3143	9.94725	1.24197	2.66858	0.00761735	0.0204027
15	D60 vs D0	ASIM_0000091601	Peptidase S28	87.7821	3.28727	9.76266	0.404266	8.13146	4.24151e-16	9.33491e-15
15	D60 vs D0	ASIM_0001560401	Thrombospondin type-1 (TSP1) repeat	55.2668	3.23192	9.39518	0.457934	7.05762	1.69381e-12	2.46148e-11
15	D60 vs D0	ASIM_0001651901	Zinc finger BED-type	35.9061	3.21737	9.30091	0.57873	5.55936	2.70764e-08	2.17983e-07
15	D60 vs D0	ASIM_0000050301	MATH/TRAF domain	597.629	3.20982	9.25233	0.232909	13.7814	3.29849e-43	6.21171e-41
15	D60 vs D0	ASIM_0001316701	Small GTPase	5.93625	3.19966	9.1874	1.30448	2.45282	0.0141743	0.0350795
15	D60 vs D0	ASIM_0000643001	ABC transporter A	14.4586	3.1574	8.9222	0.78814	4.00614	6.17193e-05	0.000277009
15	D60 vs D0	ASIM_0000823401	TROVE domain	572.251	3.15462	8.90502	0.220239	14.3236	1.55846e-46	3.60361e-44
15	D60 vs D0	ASIM_0001381601	ADP-ribosylation/Crystallin J1	891.155	3.14729	8.85987	0.208344	15.1062	1.47379e-51	4.98549e-49
15	D60 vs D0	ASIM_0000095201	Zinc finger RING-type	10.7623	3.14615	8.85289	0.987287	3.18666	0.00143926	0.00468478
15	D60 vs D0	ASIM_0001790701	TROVE domain	360.941	3.11413	8.65855	0.245804	12.6691	8.768e-37	1.10459e-34
15	D60 vs D0	ASIM_0001415801	Zona pellucida domain	64.3325	3.09365	8.53651	0.454703	6.80367	1.0199e-11	1.34906e-10
15	D60 vs D0	ASIM_0001213901	PDZ domain	143.227	3.08039	8.45841	0.380423	8.09728	5.62033e-16	1.21212e-14
15	D60 vs D0	ASIM_0002043001	Glucosamine-6-phosphate isomerase	78.4849	3.06494	8.36831	0.385997	7.94031	2.0167e-15	4.09779e-14
15	D60 vs D0	ASIM_0000239001	ERAP1-like C-terminal domain	58.1978	3.06478	8.36739	0.530958	5.77217	7.82561e-09	6.84628e-08
15	D60 vs D0	ASIM_0000149301	Peptidase S28	298.439	3.02414	8.13501	0.263858	11.4612	2.06547e-30	1.69192e-28
15	D60 vs D0	ASIM_0000343201	Dephospho-CoA kinase	50.9501	3.01782	8.09945	0.504864	5.9775	2.26591e-09	2.14463e-08
15	D60 vs D0	ASIM_0000052601	Glutathione S-transferase N-terminal	474.015	3.01134	8.06315	0.348717	8.63549	5.84753e-18	1.58247e-16
15	D60 vs D0	ASIM_0001336801	WlaTC/HtrL glycosyltransferase	182.293	3.009	8.05005	0.264496	11.3763	5.48598e-30	4.3382e-28
15	D60 vs D0	ASIM_0000269701	Amino acid/polyamine transporter I	9.50903	2.99408	7.96724	0.940721	3.18275	0.00145884	0.00473524
15	D60 vs D0	ASIM_0001096401	Translational (tr)-type GTP-binding domain	3368.34	2.98836	7.93571	0.224075	13.3364	1.42068e-40	2.25666e-38
15	D60 vs D0	ASIM_0000922601	IBR domain	922.611	2.98239	7.90294	0.241723	12.3381	5.65041e-35	6.25552e-33
15	D60 vs D0	ASIM_0001020701	Zona pellucida domain	7.0687	2.97738	7.87556	1.08029	2.7561	0.00584948	0.0161996
15	D60 vs D0	ASIM_0000053001	Peptidase S28	258.437	2.97289	7.85109	0.285495	10.4131	2.16046e-25	1.20321e-23
15	D60 vs D0	ASIM_0001528001	Zinc finger RING/FYVE/PHD-type	3915.15	2.97026	7.83676	0.194193	15.2954	8.20445e-53	3.12231e-50
15	D60 vs D0	ASIM_0001708401	G protein-coupled receptor rhodopsin-like	12.0917	2.96431	7.80455	0.873977	3.39175	0.000694473	0.00245518
15	D60 vs D0	ASIM_0000114601	Superoxide dismutase copper/zinc binding domain	7.23979	2.96429	7.80439	1.27286	2.32884	0.0198674	0.0468161
15	D60 vs D0	ASIM_0000396001	DNA replication factor Dna2 N-terminal	41.165	2.96059	7.78445	0.590067	5.01738	5.23799e-07	3.41663e-06
15	D60 vs D0	ASIM_0001255601	Tricarboxylate/iron carrier	14.7742	2.95325	7.74489	0.809469	3.64838	0.000263904	0.0010336
15	D60 vs D0	ASIM_0000047901	Peptidase M13	1250.32	2.94408	7.69582	0.250171	11.7683	5.68896e-32	5.04467e-30
15	D60 vs D0	ASIM_0001686301	Annexin	4273.92	2.93989	7.67352	0.162525	18.0888	3.90152e-73	2.74112e-70
15	D60 vs D0	ASIM_0001529301	EGF-like domain	20.0708	2.93956	7.67179	1.07426	2.73636	0.00621227	0.0170441
15	D60 vs D0	ASIM_0000157401	Calcineurin-like phosphoesterase domain ApaH type	47.8951	2.93862	7.66676	0.533333	5.50991	3.59011e-08	2.84144e-07
15	D60 vs D0	ASIM_0000551501	Zona pellucida domain	47.5738	2.93496	7.64736	0.426046	6.88884	5.62492e-12	7.66222e-11
15	D60 vs D0	ASIM_0000657701	Carboxylesterase type B	8.65821	2.92857	7.61357	1.00117	2.92514	0.00344301	0.0101951
15	D60 vs D0	ASIM_0000447501	Reverse transcriptase domain	9.88664	2.91327	7.53325	1.08433	2.68669	0.00721638	0.0194513
15	D60 vs D0	ASIM_0001191701	Nematode cuticle collagen N-terminal	73.8959	2.88165	7.36991	0.478994	6.01604	1.78735e-09	1.7284e-08
15	D60 vs D0	ASIM_0000326901	Pepsin inhibitor-3-like repeated domain	116.771	2.87856	7.35418	0.369643	7.78742	6.83921e-15	1.31924e-13
15	D60 vs D0	ASIM_0001835401	Haem peroxidase superfamily	53.7336	2.86491	7.28492	0.412392	6.94705	3.72992e-12	5.2011e-11
15	D60 vs D0	ASIM_0000232101	Histidine phosphatase superfamily	20.9205	2.84548	7.18747	0.678066	4.19647	2.71106e-05	0.000130358
15	D60 vs D0	ASIM_0001145701	Nematode cuticle collagen N-terminal	14.1493	2.82874	7.10455	0.858561	3.29475	0.00098509	0.00334971
15	D60 vs D0	ASIM_0001846901	Transthyretin-like	2619.81	2.82292	7.07591	0.231383	12.2002	3.1002e-34	3.23608e-32
15	D60 vs D0	ASIM_0001754501	Alpha crystallin/Small heat shock protein animal type	1722.61	2.82145	7.06873	0.172656	16.3414	5.00705e-60	2.34522e-57
15	D60 vs D0	ASIM_0001915701	Annexin	4327.55	2.80351	6.98137	0.207942	13.4822	1.99083e-41	3.49679e-39
15	D60 vs D0	ASIM_0001310201	Peptidase M13	1812.74	2.80106	6.9695	0.230012	12.1779	4.07819e-34	4.1618e-32
15	D60 vs D0	ASIM_0001591501	PDZ domain	67.0638	2.80005	6.96463	0.581192	4.81777	1.45175e-06	8.76955e-06
15	D60 vs D0	ASIM_0001030801	Cecropin	52.8975	2.79167	6.92431	0.67719	4.12243	3.74892e-05	0.000175324
15	D60 vs D0	ASIM_0000380901	Peptidase S28	121.111	2.768	6.81165	0.332515	8.32444	8.47284e-17	2.03382e-15
15	D60 vs D0	ASIM_0001327601	PDZ domain	7.82742	2.76681	6.80601	1.07559	2.57236	0.0101008	0.0260903
15	D60 vs D0	ASIM_0001349701	Protein of unknown function DUF1759	25.0208	2.76577	6.80109	0.613261	4.50993	6.48483e-06	3.50988e-05
15	D60 vs D0	ASIM_0000093201	Protein LIN52	10.0325	2.73187	6.64314	0.93447	2.92344	0.0034619	0.010241
15	D60 vs D0	ASIM_0000032901	Phosphoenolpyruvate carboxykinase GTP-utilising	9.41978	2.7305	6.63687	0.978118	2.79159	0.00524496	0.01474
15	D60 vs D0	ASIM_0001688801	Phosphoenolpyruvate carboxykinase GTP-utilising	7.804	2.70959	6.54135	1.03747	2.61172	0.00900874	0.0236305
15	D60 vs D0	ASIM_0000033001	Phosphoenolpyruvate carboxykinase GTP-utilising	30.4351	2.70728	6.5309	0.533001	5.07931	3.78799e-07	2.53092e-06
15	D60 vs D0	ASIM_0002019101	PTB/PI domain	46.4973	2.665	6.34227	0.479129	5.56218	2.66428e-08	2.14682e-07
15	D60 vs D0	ASIM_0001584401	Fungal lipase-like domain	1214.87	2.66478	6.34129	1.02364	2.60325	0.00923458	0.0241086
15	D60 vs D0	ASIM_0001548301	Spo12	92.1947	2.65567	6.30139	0.325754	8.15238	3.56833e-16	7.93943e-15
15	D60 vs D0	ASIM_0001786101	Flagellar motor protein MotA conserved site	8.65756	2.65283	6.28898	0.964576	2.75025	0.00595494	0.0164542
15	D60 vs D0	ASIM_0001124701	Tetraspanin/Peripherin	1408.4	2.65133	6.28246	0.213035	12.4455	1.47919e-35	1.69939e-33
15	D60 vs D0	ASIM_0000327501	D-isomer specific 2-hydroxyacid dehydrogenase catalytic domain	32.7444	2.64793	6.26768	0.867869	3.05107	0.00228026	0.00707551
15	D60 vs D0	ASIM_0000972901	Major facilitator superfamily	21.8846	2.64669	6.2623	0.64717	4.08964	4.32043e-05	0.000199699
15	D60 vs D0	ASIM_0001143201	Ankyrin repeat	126.442	2.63902	6.22907	0.316009	8.35109	6.76365e-17	1.64516e-15
15	D60 vs D0	ASIM_0001965901	Pepsin inhibitor-3 domain superfamily	33.9195	2.62807	6.182	0.562303	4.67377	2.95722e-06	1.69181e-05
15	D60 vs D0	ASIM_0001216301	Zinc finger AN1-type	629.396	2.62419	6.1654	0.198786	13.2011	8.64274e-40	1.28355e-37
15	D60 vs D0	ASIM_0002104301	Glucosamine-6-phosphate isomerase	146.224	2.61987	6.14693	0.301706	8.6835	3.83778e-18	1.05898e-16
15	D60 vs D0	ASIM_0001879701	Cold-shock protein DNA-binding	1322.11	2.6056	6.08643	0.18511	14.0759	5.33885e-45	1.13401e-42
15	D60 vs D0	ASIM_0001282601	Nucleotide-binding alpha-beta plait domain superfamily	7.10316	2.59851	6.05662	1.06756	2.43408	0.0149298	0.0366859
15	D60 vs D0	ASIM_0001262001	AMP-dependent synthetase/ligase domain	58.9071	2.5663	5.92289	0.43606	5.88521	3.97548e-09	3.64926e-08
15	D60 vs D0	ASIM_0001906401	Annexin repeat	1918.57	2.55865	5.89157	0.184396	13.8759	8.86857e-44	1.74459e-41
15	D60 vs D0	ASIM_0000269001	Transthyretin-like	101.347	2.55796	5.88875	0.444914	5.74933	8.95956e-09	7.77134e-08
15	D60 vs D0	ASIM_0001315401	Thrombospondin type-1 (TSP1) repeat	34.8469	2.55694	5.8846	0.597657	4.27828	1.88343e-05	9.31111e-05
15	D60 vs D0	ASIM_0001213401	B30.2/SPRY domain	9.49787	2.54937	5.85378	0.894163	2.85112	0.00435648	0.0125027
15	D60 vs D0	ASIM_0001303401	Growth factor receptor cysteine-rich domain superfamily	90.0533	2.5419	5.82356	0.311935	8.14882	3.67489e-16	8.14675e-15
15	D60 vs D0	ASIM_0000024601	Peptidase M13	1090.13	2.53833	5.80917	0.539164	4.7079	2.50278e-06	1.4523e-05
15	D60 vs D0	ASIM_0001428101	Glycoside hydrolase family 31	315.976	2.53739	5.80537	0.296044	8.57099	1.02596e-17	2.71611e-16
15	D60 vs D0	ASIM_0001556701	CoA-transferase family III domain 1 superfamily	22.1377	2.53487	5.79523	0.601573	4.21373	2.51191e-05	0.000121431
15	D60 vs D0	ASIM_0001481601	Asparagine synthase	4266.9	2.52301	5.74782	0.197167	12.7963	1.71898e-37	2.30887e-35
15	D60 vs D0	ASIM_0001383101	Phosphatidic acid phosphatase type 2/haloperoxidase	323.007	2.52207	5.74406	0.273115	9.23445	2.59613e-20	8.99877e-19
15	D60 vs D0	ASIM_0000725101	Annexin repeat	2704.35	2.48608	5.60254	0.184583	13.4686	2.39366e-41	4.08657e-39
15	D60 vs D0	ASIM_0002117301	S-adenosyl-L-methionine-dependent methyltransferase superfamily	20.453	2.4787	5.57395	0.669984	3.69964	0.000215907	0.000863014
15	D60 vs D0	ASIM_0000433601	Peptidase S28	33.8467	2.47726	5.56838	0.600227	4.1272	3.67203e-05	0.000171992
15	D60 vs D0	ASIM_0001238901	XK-related protein	151.996	2.45155	5.47002	0.316526	7.74516	9.5459e-15	1.81075e-13
15	D60 vs D0	ASIM_0000359601	DMRT family	7.87758	2.42533	5.37153	0.989557	2.45093	0.0142489	0.035245
15	D60 vs D0	ASIM_0000135401	Laminin G domain	13.6524	2.42001	5.35176	0.773394	3.12908	0.00175353	0.00560094
15	D60 vs D0	ASIM_0000704001	Rho GTPase activation protein	13.7664	2.41488	5.33274	0.837661	2.88288	0.00394055	0.0114731
15	D60 vs D0	ASIM_0001067601	Sodium	16.1935	2.40801	5.30741	0.68687	3.50577	0.000455289	0.00168834
15	D60 vs D0	ASIM_0001940701	Protein kinase domain	94.5637	2.39889	5.27395	0.356294	6.73288	1.66341e-11	2.13982e-10
15	D60 vs D0	ASIM_0001069901	MADF domain	305.81	2.39483	5.25913	0.209507	11.4308	2.93545e-30	2.38319e-28
15	D60 vs D0	ASIM_0001352401	Sushi/SCR/CCP domain	9.72503	2.39482	5.25913	0.926682	2.5843	0.00975774	0.0253152
15	D60 vs D0	ASIM_0001441001	Nematode cuticle collagen N-terminal	499.029	2.39466	5.25852	0.250651	9.55376	1.25077e-21	4.95616e-20
15	D60 vs D0	ASIM_0000259701	Peptidase M1 alanine aminopeptidase/leukotriene A4 hydrolase	27.2097	2.38724	5.23157	0.592322	4.03031	5.57022e-05	0.000252109
15	D60 vs D0	ASIM_0001443901	BIR repeat	81.6984	2.38379	5.21907	0.385765	6.17939	6.43512e-10	6.64513e-09
15	D60 vs D0	ASIM_0000438701	Peptidase C2 calpain large subunit domain III	41.7016	2.38241	5.21406	0.627658	3.79571	0.000147224	0.000610103
15	D60 vs D0	ASIM_0000394901	Dystroglycan C-terminal	267.66	2.37723	5.19538	0.280716	8.46846	2.48659e-17	6.33508e-16
15	D60 vs D0	ASIM_0001602601	Protein kinase domain	93.4502	2.36098	5.13719	0.309366	7.63169	2.31704e-14	4.19895e-13
15	D60 vs D0	ASIM_0001621001	Otopetrin	229.845	2.36035	5.13496	0.36652	6.43989	1.19559e-10	1.37617e-09
15	D60 vs D0	ASIM_0001007501	DOMON domain	48.7268	2.35916	5.13072	0.503077	4.68946	2.73923e-06	1.57618e-05
15	D60 vs D0	ASIM_0001571301	Domain of unknown function DB	44.3344	2.35914	5.13065	0.423729	5.56758	2.58308e-08	2.08691e-07
15	D60 vs D0	ASIM_0001309801	Acyltransferase 3 domain	15.6384	2.35633	5.12065	0.715872	3.29155	0.000996386	0.00338183
15	D60 vs D0	ASIM_0001366501	CCDC92/74 N-terminal	864.29	2.34793	5.09093	0.275605	8.51919	1.60669e-17	4.15126e-16
15	D60 vs D0	ASIM_0000843201	Nucleolar pre-ribosomal-associated protein 1	11.1122	2.33612	5.04943	0.916981	2.54762	0.010846	0.0277522
15	D60 vs D0	ASIM_0001559501	Peptidase S28	494.988	2.33224	5.03585	0.299894	7.77685	7.435e-15	1.42663e-13
15	D60 vs D0	ASIM_0000688901	Rho GTPase-activating protein domain	19.0547	2.3317	5.03398	0.6189	3.76749	0.000164899	0.000677357
15	D60 vs D0	ASIM_0001632301	Protein patched/dispatched	341.762	2.33167	5.03387	0.925467	2.51945	0.0117538	0.0297583
15	D60 vs D0	ASIM_0001260001	Peptidase M12A	369.321	2.32939	5.02591	0.940735	2.47613	0.0132814	0.03313
15	D60 vs D0	ASIM_0001891101	Calcineurin-like phosphoesterase domain ApaH type	28.9571	2.32477	5.00985	0.638267	3.64231	0.000270201	0.00105578
15	D60 vs D0	ASIM_0000458101	Peptidase C1A papain C-terminal	9.61724	2.31397	4.97249	0.862689	2.68228	0.00731231	0.0196751
15	D60 vs D0	ASIM_0001090001	Protein kinase domain	15.0897	2.30705	4.94869	0.711464	3.24268	0.00118412	0.00395075
15	D60 vs D0	ASIM_0002039301	Aminopeptidase N-like N-terminal domain superfamliy	12.8625	2.28589	4.87666	0.75673	3.02075	0.00252146	0.00773159
15	D60 vs D0	ASIM_0000160201	NAD(P)-binding domain superfamily	148.852	2.27672	4.84575	0.240268	9.47574	2.64871e-21	1.01434e-19
15	D60 vs D0	ASIM_0000150001	Matrin/U1-C C2H2-type zinc finger	682.772	2.2718	4.82924	0.256759	8.84798	8.9115e-19	2.57981e-17
15	D60 vs D0	ASIM_0000232201	NAD(+) synthetase	157.312	2.27095	4.82642	0.277234	8.19146	2.58079e-16	5.82016e-15
15	D60 vs D0	ASIM_0000963601	Major facilitator sugar transporter-like	17.2475	2.26828	4.81749	0.65118	3.48334	0.000495193	0.00181823
15	D60 vs D0	ASIM_0001492901	Cyclin C-terminal domain	33.7467	2.26807	4.81679	0.49913	4.54405	5.51832e-06	3.02349e-05
15	D60 vs D0	ASIM_0000348701	Alpha-dystroglycan domain 2	158.216	2.26635	4.81104	0.309121	7.3316	2.27417e-13	3.66657e-12
15	D60 vs D0	ASIM_0001239301	Snake toxin-like superfamily	44.9538	2.2644	4.80456	0.434301	5.2139	1.84908e-07	1.29912e-06
15	D60 vs D0	ASIM_0000716601	NAD(+) synthetase	31.2278	2.25975	4.78907	0.485512	4.65436	3.24993e-06	1.84368e-05
15	D60 vs D0	ASIM_0001459801	Guanine nucleotide binding protein (G-protein) alpha subunit	166.314	2.25961	4.78862	0.23759	9.51054	1.89667e-21	7.41896e-20
15	D60 vs D0	ASIM_0001151201	Peptidase M2 peptidyl-dipeptidase A	76.7547	2.25304	4.76686	0.350169	6.43415	1.24163e-10	1.42647e-09
15	D60 vs D0	ASIM_0001597901	Crustacean CHH/MIH/GIH neurohormone superfamily	105.982	2.24543	4.74178	0.357911	6.2737	3.52557e-10	3.79503e-09
15	D60 vs D0	ASIM_0000212901	Immunoglobulin subtype 2	113.897	2.23513	4.70804	0.293374	7.61869	2.56266e-14	4.59844e-13
15	D60 vs D0	ASIM_0000401401	Heat shock chaperonin-binding	23.8626	2.22689	4.68124	0.644973	3.45269	0.000555031	0.00201807
15	D60 vs D0	ASIM_0000252401	Beta-lactamase/transpeptidase-like	13.1846	2.22385	4.67138	0.879922	2.52732	0.0114936	0.0291683
15	D60 vs D0	ASIM_0001900701	Tyrosine-specific protein phosphatase PTPase domain	84.1869	2.21721	4.64992	0.944101	2.34848	0.01885	0.0447766
15	D60 vs D0	ASIM_0002015001	Conserved hypothetical protein CHP02231	3243.28	2.2132	4.63703	0.258033	8.5772	9.7211e-18	2.58856e-16
15	D60 vs D0	ASIM_0001933201	Otopetrin	168.513	2.20847	4.62186	0.286811	7.7001	1.35957e-14	2.55769e-13
15	D60 vs D0	ASIM_0001803701	C-type lectin-like	17.2798	2.20676	4.61636	0.654854	3.36984	0.000752106	0.00264054
15	D60 vs D0	ASIM_0001206501	Homeobox domain	64.6192	2.20153	4.59967	0.39656	5.55157	2.83111e-08	2.27623e-07
15	D60 vs D0	ASIM_0000786201	GPCR family 2 extracellular hormone receptor domain superfamily	21.8812	2.19615	4.58256	0.666265	3.29621	0.000979972	0.00333541
15	D60 vs D0	ASIM_0002036301	MFS transporter superfamily	61.7374	2.18996	4.56292	0.349033	6.27435	3.51104e-10	3.78161e-09
15	D60 vs D0	ASIM_0001814101	Protein of unknown function DUF5332	42.3848	2.18827	4.55759	0.458743	4.77015	1.84088e-06	1.09251e-05
15	D60 vs D0	ASIM_0001138301	Bestrophin	234.199	2.18732	4.55457	0.225355	9.7061	2.84001e-22	1.20648e-20
15	D60 vs D0	ASIM_0000013301	AMP-dependent synthetase/ligase domain	18.337	2.17315	4.51006	0.610792	3.55792	0.000373808	0.00141755
15	D60 vs D0	ASIM_0001318101	Major facilitator sugar transporter-like	632.031	2.16973	4.49938	0.221697	9.78691	1.28156e-22	5.57386e-21
15	D60 vs D0	ASIM_0000040001	EGF-like domain	565.422	2.16636	4.48889	0.267521	8.09791	5.59129e-16	1.20728e-14
15	D60 vs D0	ASIM_0001307601	Target SNARE coiled-coil homology domain	73.2232	2.16203	4.47543	0.37677	5.73832	9.56195e-09	8.25464e-08
15	D60 vs D0	ASIM_0000706701	Carbon-nitrogen hydrolase	13.7172	2.16119	4.47284	0.879677	2.4568	0.014018	0.034736
15	D60 vs D0	ASIM_0001242701	IBR domain	2296.18	2.15351	4.4491	0.218513	9.85532	6.50076e-23	2.91052e-21
15	D60 vs D0	ASIM_0000816401	AMP deaminase	45.7539	2.15044	4.43962	0.440407	4.88284	1.04571e-06	6.47305e-06
15	D60 vs D0	ASIM_0001871201	EGF-like domain	313.899	2.13454	4.39099	0.324537	6.5772	4.79402e-11	5.85768e-10
15	D60 vs D0	ASIM_0000601101	Vps53 N-terminal	14.6178	2.13091	4.37992	0.681594	3.12635	0.00176988	0.0056479
15	D60 vs D0	ASIM_0000462101	Cadherin-like superfamily	89.4969	2.10881	4.31337	0.345633	6.10131	1.05205e-09	1.05652e-08
15	D60 vs D0	ASIM_0000366001	Two pore domain potassium channel	10.8081	2.1036	4.29782	0.820237	2.56463	0.0103285	0.0266072
15	D60 vs D0	ASIM_0001470601	G protein-coupled receptor rhodopsin-like	11.0662	2.10126	4.29084	0.796572	2.63788	0.00834267	0.0221184
15	D60 vs D0	ASIM_0002159801	NAD(+) synthetase	68.2344	2.09322	4.26699	0.368527	5.67996	1.34724e-08	1.1362e-07
15	D60 vs D0	ASIM_0001355901	Caenorhabditis elegans ly-6-related	62.0545	2.09002	4.25754	0.358797	5.82509	5.70835e-09	5.09401e-08
15	D60 vs D0	ASIM_0000146801	Amino acid transporter transmembrane domain	704.984	2.08906	4.2547	0.164325	12.7129	5.01236e-37	6.49367e-35
15	D60 vs D0	ASIM_0000992001	Gtr1/RagA G protein	25.061	2.08453	4.24137	0.533197	3.90949	9.2491e-05	0.00040141
15	D60 vs D0	ASIM_0001731701	Dihydroorotate dehydrogenase conserved site	923.474	2.08237	4.23501	0.196051	10.6216	2.36539e-26	1.42134e-24
15	D60 vs D0	ASIM_0001335501	Calcineurin-like phosphoesterase domain ApaH type	252.494	2.08202	4.23399	0.254409	8.18373	2.7518e-16	6.18292e-15
15	D60 vs D0	ASIM_0001400801	TRAF3-interacting protein 1	28.7241	2.0803	4.22895	0.53625	3.87935	0.000104737	0.000449504
15	D60 vs D0	ASIM_0002117401	Aminopeptidase N-like N-terminal domain superfamliy	33.6541	2.07907	4.22534	0.597237	3.48114	0.000499277	0.00183175
15	D60 vs D0	ASIM_0001815101	PH-like domain superfamily	2019.85	2.0574	4.16234	0.16866	12.1985	3.16708e-34	3.2871e-32
15	D60 vs D0	ASIM_0000405301	GM2-AP lipid-recognition domain superfamily	43.0711	2.0502	4.14164	0.477144	4.29682	1.73269e-05	8.63046e-05
15	D60 vs D0	ASIM_0000153301	Mitochondrial pyruvate carrier	132.717	2.03581	4.10052	0.324298	6.27758	3.43886e-10	3.71044e-09
15	D60 vs D0	ASIM_0002030301	M-phase inducer phosphatase	16.3874	2.0341	4.09567	0.684694	2.97082	0.0029701	0.00894408
15	D60 vs D0	ASIM_0001631201	Glycoside hydrolase family 27/36 conserved site	385.584	2.0325	4.09113	0.247421	8.21475	2.1261e-16	4.84861e-15
15	D60 vs D0	ASIM_0001303701	MCM domain	314.354	2.02929	4.08205	0.193038	10.5124	7.57485e-26	4.33761e-24
15	D60 vs D0	ASIM_0001010201	C-type lectin-like	11.4451	2.0289	4.08092	0.808937	2.5081	0.0121382	0.0306087
15	D60 vs D0	ASIM_0000881601	Inner centromere protein ARK-binding domain	9.46904	2.0273	4.0764	0.858137	2.36244	0.0181551	0.043414
15	D60 vs D0	ASIM_0001353801	Armadillo-like helical	453.024	2.02479	4.06932	0.235447	8.59977	7.98729e-18	2.13622e-16
15	D60 vs D0	ASIM_0001344201	Hexapeptide repeat	597.43	2.02448	4.06845	0.192405	10.522	6.84352e-26	3.94355e-24
15	D60 vs D0	ASIM_0001660301	Cyanate lyase C-terminal	228.71	2.02407	4.06729	0.204146	9.91479	3.59024e-23	1.64781e-21
15	D60 vs D0	ASIM_0001837201	EGF-like domain	18.0634	2.01545	4.04308	0.699238	2.88236	0.00394713	0.0114886
15	D60 vs D0	ASIM_0001919601	Tyrosine-specific protein phosphatase PTPase domain	132.304	2.0098	4.02726	0.28534	7.04351	1.87451e-12	2.71544e-11
15	D60 vs D0	ASIM_0001905001	Diphosphomevalonate/phosphomevalonate decarboxylase	155.733	2.00669	4.01858	0.274156	7.3195	2.48904e-13	3.99537e-12
15	D60 vs D0	ASIM_0001875301	Transmembrane protein 72	75.2671	2.00523	4.01453	0.381188	5.26049	1.43675e-07	1.02761e-06
15	D60 vs D0	ASIM_0001807601	Potassium channel voltage dependent KCNQ	18.2582	-2.00016	4.00043	0.570157	-3.50808	0.000451359	0.00167581
15	D60 vs D0	ASIM_0001285001	Histidine phosphatase superfamily clade-1	63.6434	-2.00023	4.00064	0.37188	-5.37871	7.50232e-08	5.63738e-07
15	D60 vs D0	ASIM_0001637201	Adenylyl cyclase class-3/4/guanylyl cyclase	41.1039	-2.00269	4.00746	0.495844	-4.03895	5.36919e-05	0.000243554
15	D60 vs D0	ASIM_0000330301	GTP cyclohydrolase I	19.5316	-2.00355	4.00985	0.622081	-3.22072	0.00127869	0.00422689
15	D60 vs D0	ASIM_0001476301	Major facilitator superfamily	406.965	-2.00679	4.01887	0.173695	-11.5535	7.08618e-31	5.96512e-29
15	D60 vs D0	ASIM_0000462201	C-type lectin-like	96.5317	-2.00794	4.02207	0.344578	-5.82723	5.63554e-09	5.03642e-08
15	D60 vs D0	ASIM_0002016001	Histidine phosphatase superfamily clade-2	43.2722	-2.01296	4.0361	0.66649	-3.02024	0.00252575	0.00774255
15	D60 vs D0	ASIM_0001084901	Zona pellucida domain	39.829	-2.01338	4.03726	0.508743	-3.95755	7.57226e-05	0.000333202
15	D60 vs D0	ASIM_0000022801	Leucine-rich repeat	486.52	-2.01358	4.03782	0.158864	-12.6748	8.15208e-37	1.03413e-34
15	D60 vs D0	ASIM_0000341001	Nucleotide-binding alpha-beta plait domain superfamily	291.165	-2.01407	4.0392	0.273255	-7.37066	1.69785e-13	2.77909e-12
15	D60 vs D0	ASIM_0002112001	Globin	37.6495	-2.01488	4.04146	0.606176	-3.32391	0.000887638	0.00305761
15	D60 vs D0	ASIM_0001930601	Villin/Gelsolin	9.26739	-2.01557	4.04341	0.823862	-2.44649	0.0144253	0.0356331
15	D60 vs D0	ASIM_0000463801	7TM GPCR serpentine receptor class ab (Srab)	45.8383	-2.01729	4.04822	0.425905	-4.73648	2.17466e-06	1.27322e-05
15	D60 vs D0	ASIM_0001776301	Peptidase S28	399.22	-2.01748	4.04877	0.220987	-9.12944	6.88536e-20	2.21045e-18
15	D60 vs D0	ASIM_0002122001	Alpha/Beta hydrolase fold	21.2964	-2.01765	4.04923	0.568526	-3.54891	0.000386833	0.00146149
15	D60 vs D0	ASIM_0001490001	Histone H2B	35.9444	-2.02057	4.05743	0.514158	-3.92986	8.49964e-05	0.000371265
15	D60 vs D0	ASIM_0000596501	HAD superfamily	83.8471	-2.02455	4.06864	0.299007	-6.77091	1.27975e-11	1.66762e-10
15	D60 vs D0	ASIM_0000188301	UDP-glucuronosyl/UDP-glucosyltransferase	14.7249	-2.0253	4.07076	0.68836	-2.9422	0.00325885	0.00970325
15	D60 vs D0	ASIM_0001509301	G protein-coupled receptor rhodopsin-like	92.4364	-2.02551	4.07135	0.336567	-6.01815	1.76424e-09	1.70786e-08
15	D60 vs D0	ASIM_0001010001	Zinc finger C2H2-type	849.761	-2.03655	4.10263	0.157927	-12.8956	4.76839e-38	6.54918e-36
15	D60 vs D0	ASIM_0001373901	Sterol biosynthesis ERG24/DHCR-like	658.335	-2.04124	4.116	0.185859	-10.9827	4.627e-28	3.18949e-26
15	D60 vs D0	ASIM_0001913001	Serine-threonine/tyrosine-protein kinase catalytic domain	8.88089	-2.04198	4.11811	0.866191	-2.35743	0.018402	0.0438666
15	D60 vs D0	ASIM_0000330501	Short-chain dehydrogenase/reductase SDR	27416.4	-2.04908	4.13843	0.195603	-10.4757	1.1166e-25	6.29535e-24
15	D60 vs D0	ASIM_0001871901	Ragulator complex protein LAMTOR3	170.806	-2.05091	4.14367	0.305104	-6.72201	1.7924e-11	2.29444e-10
15	D60 vs D0	ASIM_0000495701	Small GTP-binding protein domain	67.733	-2.05261	4.14855	0.440854	-4.65598	3.22449e-06	1.83039e-05
15	D60 vs D0	ASIM_0001507501	START domain	6220.44	-2.05456	4.15417	0.145041	-14.1654	1.50029e-45	3.26259e-43
15	D60 vs D0	ASIM_0001194601	G-patch domain	1206.87	-2.05861	4.16584	0.255349	-8.06192	7.51026e-16	1.59895e-14
15	D60 vs D0	ASIM_0001686901	Histone H2B	638.149	-2.06044	4.17114	0.246092	-8.37264	5.63396e-17	1.38327e-15
15	D60 vs D0	ASIM_0001524701	Aldehyde dehydrogenase NAD(P)-dependent	2351.16	-2.06504	4.18447	0.172415	-11.9772	4.68006e-33	4.45263e-31
15	D60 vs D0	ASIM_0001532301	PDZ domain	2157.89	-2.06692	4.18992	0.241209	-8.56903	1.04362e-17	2.75488e-16
15	D60 vs D0	ASIM_0001498201	Core-binding factor beta subunit	13.7191	-2.06697	4.19007	0.752417	-2.74711	0.00601229	0.0165901
15	D60 vs D0	ASIM_0001402901	Ribose-phosphate pyrophosphokinase	842.507	-2.07015	4.19929	0.159733	-12.96	2.06149e-38	2.89671e-36
15	D60 vs D0	ASIM_0001497001	Fibronectin type III	222.656	-2.07115	4.20222	0.267355	-7.74682	9.42231e-15	1.78916e-13
15	D60 vs D0	ASIM_0001022001	Glycoside hydrolase family 25	171.524	-2.07254	4.20625	0.277441	-7.47017	8.00893e-14	1.36728e-12
15	D60 vs D0	ASIM_0001372401	CUB domain	3822.18	-2.07433	4.21148	0.142997	-14.5061	1.10821e-47	2.77311e-45
15	D60 vs D0	ASIM_0000496601	Carboxylesterase type B	11.4021	-2.0768	4.2187	0.85564	-2.42719	0.0152164	0.0372861
15	D60 vs D0	ASIM_0000841001	Leucine-rich repeat domain superfamily	525.402	-2.08042	4.22932	0.163616	-12.7153	4.86233e-37	6.3443e-35
15	D60 vs D0	ASIM_0000151801	GPCR rhodopsin-like 7TM	9.69362	-2.08219	4.23449	0.777252	-2.67891	0.00738624	0.0198506
15	D60 vs D0	ASIM_0001492601	Armadillo-like helical	1130.82	-2.08303	4.23696	0.139141	-14.9707	1.14189e-50	3.53542e-48
15	D60 vs D0	ASIM_0001948401	EB domain	22.8943	-2.08331	4.23779	0.727915	-2.86203	0.00420941	0.0121379
15	D60 vs D0	ASIM_0001744201	HAD hydrolase subfamily IA	1303.51	-2.08521	4.24337	0.152245	-13.6964	1.06662e-42	1.92911e-40
15	D60 vs D0	ASIM_0001566101	Metallo-beta-lactamase	326.773	-2.08635	4.24671	0.308803	-6.75623	1.41626e-11	1.84003e-10
15	D60 vs D0	ASIM_0000770201	Ankyrin repeat-containing domain superfamily	17.7198	-2.08692	4.2484	0.836704	-2.49421	0.0126237	0.0316668
15	D60 vs D0	ASIM_0001474901	Forkhead-associated (FHA) domain	7231.98	-2.08763	4.25049	0.121814	-17.1379	7.74236e-66	4.51431e-63
15	D60 vs D0	ASIM_0000328201	L-fucokinase	30.0509	-2.0896	4.25629	0.536051	-3.89813	9.69382e-05	0.00041882
15	D60 vs D0	ASIM_0001380001	DUF236 repeat	59.7504	-2.09322	4.267	0.362278	-5.77794	7.56192e-09	6.64743e-08
15	D60 vs D0	ASIM_0001282801	Wnt	20.0495	-2.09389	4.26896	0.549619	-3.8097	0.000139135	0.000580269
15	D60 vs D0	ASIM_0001288101	Urocanase conserved site	1111.88	-2.09578	4.27456	0.167997	-12.4751	1.02118e-35	1.18815e-33
15	D60 vs D0	ASIM_0001154301	Collagen triple helix repeat	86.798	-2.09615	4.27566	0.347962	-6.02407	1.7008e-09	1.64994e-08
15	D60 vs D0	ASIM_0001128801	Peptidase C15 pyroglutamyl peptidase I	622.068	-2.10181	4.29249	0.188234	-11.166	5.98233e-29	4.38873e-27
15	D60 vs D0	ASIM_0001482701	Iron hydrogenase large subunit C-terminal	1550.18	-2.10315	4.29646	0.17289	-12.1647	4.79416e-34	4.8118e-32
15	D60 vs D0	ASIM_0000587501	Cysteine-rich secretory protein-related	511.917	-2.10926	4.3147	0.186167	-11.3299	9.32758e-30	7.28149e-28
15	D60 vs D0	ASIM_0001178101	Epithelial sodium channel	633.645	-2.10957	4.31563	0.188003	-11.221	3.21786e-29	2.42895e-27
15	D60 vs D0	ASIM_0002097301	Zinc finger LIM-type	3891.45	-2.11231	4.32383	0.180935	-11.6744	1.72282e-31	1.4775e-29
15	D60 vs D0	ASIM_0000081701	Glycosyltransferase family 92	16.7017	-2.11259	4.32466	0.756856	-2.79126	0.00525028	0.0147504
15	D60 vs D0	ASIM_0001387801	Sterol-sensing domain	34.7252	-2.11308	4.32613	0.437062	-4.83473	1.33326e-06	8.11009e-06
15	D60 vs D0	ASIM_0001317301	Zinc finger FLYWCH-type	1327.5	-2.11346	4.32729	0.167088	-12.6488	1.13583e-36	1.4019e-34
15	D60 vs D0	ASIM_0001573801	Hydantoinase B/oxoprolinase	467.7	-2.11579	4.33429	0.210353	-10.0583	8.44457e-24	4.0917e-22
15	D60 vs D0	ASIM_0001160901	Homogentisate 12-dioxygenase	983.291	-2.11611	4.33523	0.195282	-10.8361	2.32039e-27	1.54133e-25
15	D60 vs D0	ASIM_0001616201	Cobalamin adenosyltransferase-like	1468.9	-2.11695	4.33776	0.144059	-14.6951	6.93178e-49	1.94804e-46
15	D60 vs D0	ASIM_0001450701	Adenylate kinase/UMP-CMP kinase	77.5381	-2.11907	4.34413	0.555769	-3.81286	0.00013737	0.000573826
15	D60 vs D0	ASIM_0001916101	HotDog domain superfamily	1686.15	-2.12366	4.358	0.195957	-10.8374	2.28847e-27	1.52923e-25
15	D60 vs D0	ASIM_0000226401	PDZ domain	17.9796	-2.12604	4.36519	0.624833	-3.40258	0.000667527	0.00237354
15	D60 vs D0	ASIM_0000875301	Tetratricopeptide-like helical domain superfamily	18.1291	-2.12634	4.36608	0.678807	-3.13246	0.00173346	0.00554166
15	D60 vs D0	ASIM_0001985701	L-fucokinase	35.5112	-2.12671	4.36722	0.450082	-4.72516	2.2993e-06	1.34447e-05
15	D60 vs D0	ASIM_0001470301	PB1 domain	5140.76	-2.12992	4.37692	0.612295	-3.47858	0.00050408	0.00184826
15	D60 vs D0	ASIM_0001730701	Polyprotein allergen nematode	17267.7	-2.13238	4.3844	0.199499	-10.6887	1.14987e-26	7.12022e-25
15	D60 vs D0	ASIM_0001084501	Zinc/iron permease	6039.08	-2.13284	4.38579	0.147281	-14.4814	1.58927e-47	3.87082e-45
15	D60 vs D0	ASIM_0001517101	Peptidase M20	1414.83	-2.13569	4.39448	0.146678	-14.5604	5.01909e-48	1.30977e-45
15	D60 vs D0	ASIM_0000012001	Domain of unknown function DB	112.627	-2.13596	4.39528	0.259241	-8.23926	1.73286e-16	3.98164e-15
15	D60 vs D0	ASIM_0000138701	Peptidase M4/M1 CTD superfamily	46.8147	-2.13667	4.39746	0.402621	-5.3069	1.11504e-07	8.1246e-07
15	D60 vs D0	ASIM_0001878601	Glycoside hydrolase family 37	75.5828	-2.14185	4.41328	0.30766	-6.96175	3.3608e-12	4.70075e-11
15	D60 vs D0	ASIM_0001409101	Cytochrome P450	1394.84	-2.14356	4.41851	0.264699	-8.0981	5.58243e-16	1.2068e-14
15	D60 vs D0	ASIM_0001196601	Homeobox domain	56.8789	-2.14491	4.42265	0.345787	-6.20299	5.54006e-10	5.7928e-09
15	D60 vs D0	ASIM_0000620801	WD40 repeat	14.7877	-2.15138	4.44252	0.739122	-2.91072	0.00360595	0.0106122
15	D60 vs D0	ASIM_0000242601	Pancreatic trypsin inhibitor Kunitz domain	28.4361	-2.15521	4.45434	0.482097	-4.4705	7.80386e-06	4.15919e-05
15	D60 vs D0	ASIM_0001744401	Cytochrome b-c1 complex subunit Rieske transmembrane domain	615.861	-2.16277	4.47772	0.204268	-10.5879	3.39252e-26	2.0186e-24
15	D60 vs D0	ASIM_0001893501	Cholinesterase	870.661	-2.16476	4.48391	0.215951	-10.0243	1.19208e-23	5.71541e-22
15	D60 vs D0	ASIM_0001287701	EGF-type aspartate/asparagine hydroxylation site	56.0917	-2.16601	4.48782	0.392132	-5.52368	3.3197e-08	2.64346e-07
15	D60 vs D0	ASIM_0001122001	Calmodulin-binding domain	440.861	-2.1678	4.49338	0.214116	-10.1244	4.30429e-24	2.13659e-22
15	D60 vs D0	ASIM_0001234801	F-box domain	3826.96	-2.17228	4.50736	0.130011	-16.7085	1.1369e-62	5.7688e-60
15	D60 vs D0	ASIM_0000128401	Carboxylesterase type B	254.952	-2.18186	4.53737	0.283514	-7.69576	1.40656e-14	2.63524e-13
15	D60 vs D0	ASIM_0001287501	EGF-type aspartate/asparagine hydroxylation site	25.6732	-2.18869	4.5589	0.571453	-3.83004	0.000128124	0.000538972
15	D60 vs D0	ASIM_0001567001	FERM domain	1575.04	-2.18896	4.55977	0.216513	-10.1101	4.98501e-24	2.46111e-22
15	D60 vs D0	ASIM_0000592201	Hydantoinase B/oxoprolinase	103.955	-2.18961	4.56181	0.267228	-8.19378	2.53141e-16	5.71586e-15
15	D60 vs D0	ASIM_0001957101	Protein SZT2	109.145	-2.1905	4.56463	0.274217	-7.9882	1.36928e-15	2.83911e-14
15	D60 vs D0	ASIM_0001572901	Acetyl-coenzyme A synthetase N-terminal domain	40.2684	-2.1963	4.58301	0.481313	-4.56314	5.03945e-06	2.78113e-05
15	D60 vs D0	ASIM_0000127701	Protein-L-isoaspartate(D-aspartate) O-methyltransferase	778.857	-2.19757	4.58705	0.147352	-14.9137	2.68472e-50	8.03962e-48
15	D60 vs D0	ASIM_0001107701	EGF-like domain	14.927	-2.19785	4.58796	0.80711	-2.72312	0.00646693	0.0176632
15	D60 vs D0	ASIM_0000666401	Trypsin Inhibitor-like cysteine rich domain	72.6193	-2.20781	4.61974	0.426561	-5.17584	2.26887e-07	1.57228e-06
15	D60 vs D0	ASIM_0000449901	G protein-coupled receptor rhodopsin-like	29.4123	-2.20838	4.62157	0.456345	-4.83929	1.30307e-06	7.95295e-06
15	D60 vs D0	ASIM_0001943201	Armadillo-type fold	118.317	-2.21794	4.6523	0.254311	-8.72139	2.74812e-18	7.67582e-17
15	D60 vs D0	ASIM_0001683501	CUB domain	28.1432	-2.21887	4.65528	0.476476	-4.65683	3.21115e-06	1.82395e-05
15	D60 vs D0	ASIM_0001180601	C-type lectin-like	23416.9	-2.21985	4.65844	0.129538	-17.1366	7.90814e-66	4.51431e-63
15	D60 vs D0	ASIM_0001282201	Intimal thickness related receptor IRP	236.548	-2.22006	4.65913	0.241326	-9.19945	3.59799e-20	1.22165e-18
15	D60 vs D0	ASIM_0000905401	Gamma-aminobutyric acid A receptor/Glycine receptor alpha	54.2166	-2.22083	4.66162	0.422279	-5.25915	1.4472e-07	1.03411e-06
15	D60 vs D0	ASIM_0001218101	Protein kinase domain	22.0189	-2.22238	4.66662	0.70187	-3.16637	0.00154355	0.0049781
15	D60 vs D0	ASIM_0002157501	Gelsolin-like domain	1309.07	-2.22405	4.67202	0.218478	-10.1797	2.44238e-24	1.22906e-22
15	D60 vs D0	ASIM_0000097901	Concentrative nucleoside transporter N-terminal domain	48.3449	-2.22658	4.68022	0.405563	-5.4901	4.01717e-08	3.16027e-07
15	D60 vs D0	ASIM_0001262601	Globin/Protoglobin	58.6226	-2.22821	4.68554	0.429034	-5.19357	2.06305e-07	1.43893e-06
15	D60 vs D0	ASIM_0001899301	Zinc finger DNL-type	818.527	-2.23038	4.69259	0.236439	-9.43321	3.97711e-21	1.49604e-19
15	D60 vs D0	ASIM_0000313401	Purple acid phosphatase-like N-terminal	49.6387	-2.2311	4.69491	0.433423	-5.14762	2.63817e-07	1.80106e-06
15	D60 vs D0	ASIM_0001063601	Ion transport domain	193.782	-2.23112	4.69497	0.284006	-7.85588	3.96981e-15	7.83116e-14
15	D60 vs D0	ASIM_0001698301	Major facilitator superfamily	357.554	-2.23476	4.70685	0.206677	-10.8128	2.99273e-27	1.94549e-25
15	D60 vs D0	ASIM_0000505601	C2 domain	10.5398	-2.23838	4.71867	0.815626	-2.74437	0.00606265	0.0167089
15	D60 vs D0	ASIM_0000112001	Methyltransferase NNMT/PNMT/TEMT	1330.67	-2.24374	4.73623	0.206763	-10.8517	1.95703e-27	1.31431e-25
15	D60 vs D0	ASIM_0000104601	EF-hand domain	168.386	-2.24378	4.73638	0.386852	-5.80012	6.6269e-09	5.87069e-08
15	D60 vs D0	ASIM_0001598901	Dbl homology (DH) domain	246.884	-2.24698	4.74687	0.30123	-7.45934	8.69584e-14	1.4804e-12
15	D60 vs D0	ASIM_0002072001	Collagen triple helix repeat	46.7637	-2.24744	4.74839	0.602702	-3.72894	0.000192287	0.000776761
15	D60 vs D0	ASIM_0000598901	Patatin-like phospholipase domain	76.3636	-2.25205	4.76359	0.423882	-5.31291	1.07886e-07	7.87669e-07
15	D60 vs D0	ASIM_0001223301	Inositol polyphosphate kinase	4217.82	-2.25349	4.76835	0.121038	-18.618	2.29629e-77	1.99744e-74
15	D60 vs D0	ASIM_0000592901	Carboxylesterase type B	168.216	-2.25534	4.77446	0.333093	-6.77089	1.27991e-11	1.66762e-10
15	D60 vs D0	ASIM_0001826201	Villin/Gelsolin	3089.51	-2.25746	4.78148	0.241134	-9.36184	7.83564e-21	2.85696e-19
15	D60 vs D0	ASIM_0000193901	Hydantoinase A/oxoprolinase	260.873	-2.26424	4.80401	0.228803	-9.89601	4.33201e-23	1.95873e-21
15	D60 vs D0	ASIM_0001805601	CDP-alcohol phosphatidyltransferase	31.2728	-2.26885	4.81938	0.696607	-3.257	0.00112596	0.00377671
15	D60 vs D0	ASIM_0001451701	WD40 repeat	284.021	-2.27064	4.82537	0.221227	-10.2639	1.02517e-24	5.29004e-23
15	D60 vs D0	ASIM_0001121601	Peptidase S10 serine carboxypeptidase	1076.6	-2.27304	4.83339	0.171981	-13.2168	7.01759e-40	1.06825e-37
15	D60 vs D0	ASIM_0000416901	HAD superfamily	248.042	-2.27449	4.83826	0.32922	-6.90871	4.89066e-12	6.71713e-11
15	D60 vs D0	ASIM_0001353401	Acyltransferase 3 domain	1755.85	-2.27849	4.85169	0.220103	-10.3519	4.10287e-25	2.20433e-23
15	D60 vs D0	ASIM_0001544601	CUB domain	468.518	-2.27991	4.85648	0.164189	-13.8859	7.71168e-44	1.56521e-41
15	D60 vs D0	ASIM_0000026701	PH-like domain superfamily	796.33	-2.28594	4.87683	0.241117	-9.48064	2.52727e-21	9.73958e-20
15	D60 vs D0	ASIM_0001387201	Acyl-CoA dehydrogenase conserved site	7027.03	-2.29321	4.90146	0.150439	-15.2434	1.82061e-52	6.521e-50
15	D60 vs D0	ASIM_0000137701	Neurotransmitter-gated ion-channel ligand-binding domain	181.194	-2.29357	4.90269	0.287276	-7.98387	1.41819e-15	2.93055e-14
15	D60 vs D0	ASIM_0002018601	Meckelin	9.40155	-2.29493	4.9073	0.87981	-2.60844	0.00909566	0.0238243
15	D60 vs D0	ASIM_0000704601	Hydantoinase B/oxoprolinase	79.6895	-2.29691	4.91403	0.301047	-7.62972	2.35267e-14	4.25928e-13
15	D60 vs D0	ASIM_0001956301	Six-bladed beta-propeller TolB-like	1579.12	-2.29899	4.92111	0.183485	-12.5295	5.14619e-36	6.10425e-34
15	D60 vs D0	ASIM_0000198701	Troponin T	25731.8	-2.31086	4.96177	0.151209	-15.2825	1.00004e-52	3.7281e-50
15	D60 vs D0	ASIM_0001399001	Immunoglobulin subtype 2	2581.68	-2.31706	4.98317	0.159311	-14.5443	6.34824e-48	1.63329e-45
15	D60 vs D0	ASIM_0000252101	Methyltransferase FkbM	12.6168	-2.31826	4.98732	0.729647	-3.17724	0.00148684	0.0048216
15	D60 vs D0	ASIM_0001604801	Villin/Gelsolin	6992.56	-2.32467	5.00953	0.152332	-15.2606	1.39894e-52	5.11088e-50
15	D60 vs D0	ASIM_0002035101	SET domain	36.5011	-2.32804	5.02121	0.442323	-5.2632	1.41569e-07	1.01533e-06
15	D60 vs D0	ASIM_0001866301	MOFRL domain	469.993	-2.33684	5.05195	0.248373	-9.4086	5.02796e-21	1.8744e-19
15	D60 vs D0	ASIM_0001176301	Deoxyhypusine synthase	44.7434	-2.33797	5.05591	0.61106	-3.82609	0.000130196	0.00054711
15	D60 vs D0	ASIM_0001346601	Sushi/SCR/CCP domain	132.466	-2.34074	5.06563	0.295316	-7.92624	2.25882e-15	4.56436e-14
15	D60 vs D0	ASIM_0001727901	Potassium channel tetramerisation-type BTB domain	1043.02	-2.34137	5.06783	0.142803	-16.3958	2.05081e-60	1.01249e-57
15	D60 vs D0	ASIM_0001748801	UDP-glucuronosyl/UDP-glucosyltransferase	82.9527	-2.34145	5.06811	0.335875	-6.97118	3.14289e-12	4.42835e-11
15	D60 vs D0	ASIM_0000938201	Arrestin-like N-terminal	21.0947	-2.34881	5.09403	0.760477	-3.08859	0.00201105	0.00632724
15	D60 vs D0	ASIM_0001337701	SRCR domain	736.704	-2.35736	5.12431	0.158861	-14.8391	8.18451e-50	2.41139e-47
15	D60 vs D0	ASIM_0001984201	NHL repeat	16.819	-2.36086	5.13676	0.953312	-2.47648	0.0132685	0.0331113
15	D60 vs D0	ASIM_0001136001	IQ motif EF-hand binding site	230.162	-2.37445	5.18537	0.231941	-10.2373	1.34994e-24	6.9268e-23
15	D60 vs D0	ASIM_0000461101	CBS domain superfamily	17.1801	-2.3778	5.19744	0.609565	-3.90081	9.58702e-05	0.000414553
15	D60 vs D0	ASIM_0000746401	PTB/PI domain	277.364	-2.38506	5.22367	0.200197	-11.9136	1.00574e-32	9.46998e-31
15	D60 vs D0	ASIM_0001912301	Myc-type basic helix-loop-helix (bHLH) domain	227.688	-2.39006	5.2418	0.255345	-9.36012	7.96472e-21	2.89824e-19
15	D60 vs D0	ASIM_0000193101	AMP-dependent synthetase/ligase domain	33.9801	-2.39763	5.26936	0.547746	-4.37726	1.20181e-05	6.17888e-05
15	D60 vs D0	ASIM_0000113501	DNA topoisomerase II eukaryotic-type	90.9221	-2.39887	5.2739	0.290349	-8.26202	1.4323e-16	3.32028e-15
15	D60 vs D0	ASIM_0001005101	Tricarboxylate/iron carrier	1497.71	-2.40886	5.31055	0.161417	-14.9233	2.32602e-50	7.08156e-48
15	D60 vs D0	ASIM_0000902601	Leucyl-tRNA synthetase class Ia archaeal/eukaryotic cytosolic	81.6715	-2.4167	5.33948	0.544902	-4.43511	9.20261e-06	4.83645e-05
15	D60 vs D0	ASIM_0002026701	P-loop containing nucleoside triphosphate hydrolase	245.457	-2.41845	5.34598	0.263901	-9.16426	4.98898e-20	1.64205e-18
15	D60 vs D0	ASIM_0000389701	Zinc finger LIM-type	2270.84	-2.42475	5.36934	0.199367	-12.1622	4.93806e-34	4.92915e-32
15	D60 vs D0	ASIM_0001382201	Sterol-sensing domain	11444.1	-2.43228	5.39746	0.145134	-16.7589	4.87915e-63	2.5465e-60
15	D60 vs D0	ASIM_0001675801	Phospholipase A2 domain superfamily	1033.98	-2.43646	5.41313	0.220839	-11.0328	2.65518e-28	1.86547e-26
15	D60 vs D0	ASIM_0000428901	Peroxisomal membrane protein 4	40.6142	-2.43674	5.41418	0.566525	-4.30121	1.69866e-05	8.48262e-05
15	D60 vs D0	ASIM_0002079001	CRAL-TRIO lipid binding domain	214.842	-2.43988	5.42598	0.266343	-9.16069	5.15681e-20	1.69424e-18
15	D60 vs D0	ASIM_0001107101	DnaJ domain	1698.51	-2.44485	5.4447	0.142874	-17.1119	1.20885e-65	6.69154e-63
15	D60 vs D0	ASIM_0001710101	Peptidase M24	11052.1	-2.44983	5.46352	0.20222	-12.1147	8.83169e-34	8.76785e-32
15	D60 vs D0	ASIM_0001899201	GPN-loop GTPase	838.517	-2.45736	5.49211	0.232784	-10.5564	4.7463e-26	2.76999e-24
15	D60 vs D0	ASIM_0001825801	P-loop containing nucleoside triphosphate hydrolase	214.633	-2.46404	5.51758	0.295764	-8.33109	8.01e-17	1.92525e-15
15	D60 vs D0	ASIM_0001428901	Glycoside hydrolase family 1	581.81	-2.4775	5.56932	0.238698	-10.3792	3.08188e-25	1.6805e-23
15	D60 vs D0	ASIM_0000176701	Peptidase S28	202.489	-2.48549	5.60024	0.357595	-6.95057	3.63814e-12	5.08088e-11
15	D60 vs D0	ASIM_0001636001	Six-bladed beta-propeller TolB-like	987.385	-2.48627	5.60328	0.170521	-14.5804	3.74251e-48	9.90788e-46
15	D60 vs D0	ASIM_0000977001	Nucleolar pre-ribosomal-associated protein 1	5.21543	-2.49518	5.63798	1.07696	-2.31688	0.0205103	0.0481075
15	D60 vs D0	ASIM_0000885701	Pseudouridine synthase catalytic domain superfamily	33.9001	-2.49561	5.63965	0.442091	-5.64501	1.6517e-08	1.37456e-07
15	D60 vs D0	ASIM_0001628101	Acyl-CoA-binding protein ACBP	12.0912	-2.50381	5.67182	0.799535	-3.13159	0.00173864	0.00555726
15	D60 vs D0	ASIM_0000497701	Aldehyde dehydrogenase domain	787.304	-2.50622	5.68128	0.23703	-10.5734	3.95725e-26	2.33184e-24
15	D60 vs D0	ASIM_0001892001	C2 domain	15.104	-2.50707	5.68464	0.673741	-3.72112	0.000198343	0.000798048
15	D60 vs D0	ASIM_0002018401	Patatin-like phospholipase domain	143.194	-2.50779	5.68747	0.329951	-7.60048	2.95037e-14	5.26828e-13
15	D60 vs D0	ASIM_0001543001	EGF-type aspartate/asparagine hydroxylation site	25.1465	-2.51773	5.7268	0.816119	-3.085	0.00203549	0.0063975
15	D60 vs D0	ASIM_0001493901	Armadillo	7.11262	-2.52361	5.75021	0.980688	-2.57331	0.0100731	0.0260336
15	D60 vs D0	ASIM_0000574901	Six-bladed beta-propeller TolB-like	484.797	-2.5237	5.75054	0.225333	-11.1998	4.08485e-29	3.04563e-27
15	D60 vs D0	ASIM_0000122601	Histone H2A	13.1664	-2.52488	5.75524	0.786817	-3.20897	0.0013321	0.00437732
15	D60 vs D0	ASIM_0002037201	Ion transport domain	8.96265	-2.52497	5.75563	0.923749	-2.7334	0.00626841	0.0171826
15	D60 vs D0	ASIM_0000047601	Ephrin receptor-binding domain	15.971	-2.52503	5.75585	0.63334	-3.98685	6.69576e-05	0.00029803
15	D60 vs D0	ASIM_0001542101	Ribonuclease H domain	104.739	-2.52981	5.77497	0.47352	-5.34257	9.164e-08	6.78277e-07
15	D60 vs D0	ASIM_0000083301	Haem peroxidase superfamily	7.14344	-2.53507	5.79605	0.962426	-2.63404	0.00843752	0.0223439
15	D60 vs D0	ASIM_0000972701	Protein kinase domain	24.0177	-2.53581	5.79904	0.525989	-4.82104	1.42812e-06	8.6468e-06
15	D60 vs D0	ASIM_0000353101	AMP-dependent synthetase/ligase domain	1939.2	-2.54122	5.82079	0.148271	-17.1389	7.60294e-66	4.51431e-63
15	D60 vs D0	ASIM_0001673801	Globin	62.1201	-2.54352	5.83008	0.540246	-4.70807	2.50073e-06	1.45157e-05
15	D60 vs D0	ASIM_0001001401	PH-like domain superfamily	981.159	-2.54664	5.84274	0.192018	-13.2626	3.81659e-40	5.95877e-38
15	D60 vs D0	ASIM_0001847401	Major facilitator superfamily	224.627	-2.5467	5.84296	0.269325	-9.45585	3.20418e-21	1.21939e-19
15	D60 vs D0	ASIM_0000038301	Ion channel regulatory protein UNC-93	3736.32	-2.54871	5.85109	0.208486	-12.2248	2.29121e-34	2.41928e-32
15	D60 vs D0	ASIM_0000171701	Collagen triple helix repeat	138.797	-2.55083	5.85973	0.326188	-7.82014	5.27635e-15	1.02863e-13
15	D60 vs D0	ASIM_0001758601	Transient receptor potential cation channel subfamily V	50.5745	-2.55783	5.88823	0.417071	-6.13285	8.63173e-10	8.79888e-09
15	D60 vs D0	ASIM_0001375601	Major intrinsic protein	556.165	-2.55819	5.88968	0.183462	-13.944	3.42298e-44	7.02557e-42
15	D60 vs D0	ASIM_0000736401	Band 7 domain	29.6665	-2.55983	5.89637	0.581426	-4.40267	1.06926e-05	5.55051e-05
15	D60 vs D0	ASIM_0001580901	Sprouty	790.086	-2.56047	5.89898	0.240647	-10.6399	1.94296e-26	1.18307e-24
15	D60 vs D0	ASIM_0000479001	RGS domain	86.4305	-2.56431	5.91473	0.358023	-7.16243	7.92575e-13	1.19455e-11
15	D60 vs D0	ASIM_0000022601	Glycoside hydrolase family 31	114.96	-2.5755	5.96077	0.455391	-5.65557	1.55326e-08	1.29677e-07
15	D60 vs D0	ASIM_0000696101	Immunoglobulin-like fold	6.45148	-2.59237	6.03089	0.994228	-2.60742	0.00912272	0.0238883
15	D60 vs D0	ASIM_0001772601	Alpha crystallin/Small heat shock protein animal type	2371.08	-2.59375	6.03666	0.17517	-14.807	1.31929e-49	3.82531e-47
15	D60 vs D0	ASIM_0000147801	Two pore domain potassium channel	36.2429	-2.5945	6.03979	0.475777	-5.45319	4.94751e-08	3.8333e-07
15	D60 vs D0	ASIM_0000731601	Thyroglobulin type-1	1587.74	-2.59494	6.04164	0.286045	-9.07179	1.17074e-19	3.71051e-18
15	D60 vs D0	ASIM_0001839301	Mpv17/PMP22	98.804	-2.59499	6.04185	0.327549	-7.92245	2.32881e-15	4.69541e-14
15	D60 vs D0	ASIM_0000078801	Annexin repeat conserved site	27.6795	-2.59514	6.04246	0.601849	-4.31194	1.61827e-05	8.11668e-05
15	D60 vs D0	ASIM_0000819701	Hydantoinase/oxoprolinase N-terminal	43.4381	-2.59845	6.05638	0.402868	-6.44989	1.11932e-10	1.29655e-09
15	D60 vs D0	ASIM_0000141701	Laa1/Sip1/HEATR5	7.323	-2.60053	6.06511	1.00059	-2.59901	0.00934936	0.02437
15	D60 vs D0	ASIM_0000233601	Hydantoinase/oxoprolinase N-terminal	78.3366	-2.61632	6.13183	0.332823	-7.861	3.81092e-15	7.54215e-14
15	D60 vs D0	ASIM_0000135201	EF-hand domain	25.2315	-2.61915	6.14388	0.574553	-4.55859	5.14982e-06	2.83674e-05
15	D60 vs D0	ASIM_0001966001	Amino acid/polyamine transporter I	90.8542	-2.62228	6.15723	0.337804	-7.76273	8.31192e-15	1.58656e-13
15	D60 vs D0	ASIM_0000272501	Polyprotein allergen nematode	177.649	-2.6226	6.15861	0.303226	-8.64901	5.19459e-18	1.41205e-16
15	D60 vs D0	ASIM_0000568501	Glycoside hydrolase family 31	5.5288	-2.62775	6.1806	1.11859	-2.34916	0.0188158	0.0447072
15	D60 vs D0	ASIM_0001156801	Hedgehog protein Hint domain	758.892	-2.63434	6.20891	0.180383	-14.6042	2.64249e-48	7.09857e-46
15	D60 vs D0	ASIM_0001608801	Actinin-type actin-binding domain conserved site	13.1943	-2.63983	6.2326	0.711234	-3.71163	0.000205931	0.000826757
15	D60 vs D0	ASIM_0000632301	Aminopeptidase N-like N-terminal domain superfamliy	5.68607	-2.64687	6.26306	1.1112	-2.38198	0.0172197	0.0415195
15	D60 vs D0	ASIM_0000490901	Aldehyde dehydrogenase domain	987.345	-2.66023	6.32136	0.20396	-13.0429	6.97248e-39	1.01084e-36
15	D60 vs D0	ASIM_0001500101	C-type lectin-like	6.72499	-2.66259	6.3317	0.963185	-2.76436	0.00570343	0.0158468
15	D60 vs D0	ASIM_0000782701	SET domain superfamily	9.62842	-2.66616	6.34738	0.839591	-3.17555	0.00149553	0.00484634
15	D60 vs D0	ASIM_0002016701	AMP-dependent synthetase/ligase domain	25.0647	-2.6683	6.35679	0.583086	-4.57617	4.7357e-06	2.6254e-05
15	D60 vs D0	ASIM_0001230501	Homeobox domain	75.3151	-2.67085	6.36803	0.312198	-8.55497	1.179e-17	3.09883e-16
15	D60 vs D0	ASIM_0000126001	Mitochondrial carrier protein	11.6898	-2.67337	6.37916	1.01765	-2.627	0.00861417	0.0227195
15	D60 vs D0	ASIM_0000424901	Histidine phosphatase superfamily clade-2	127.931	-2.67704	6.39544	0.257743	-10.3865	2.8568e-25	1.56243e-23
15	D60 vs D0	ASIM_0001897601	Epithelial sodium channel	295.239	-2.68579	6.43431	0.259736	-10.3404	4.62447e-25	2.47004e-23
15	D60 vs D0	ASIM_0001237601	PDZ domain	4.89949	-2.69281	6.4657	1.12609	-2.39129	0.0167895	0.0406539
15	D60 vs D0	ASIM_0001447001	TAR DNA-binding protein 43 N-terminal	1540.14	-2.70257	6.50962	0.22713	-11.8988	1.20065e-32	1.12473e-30
15	D60 vs D0	ASIM_0000259901	Glutamine amidotransferase type 2 domain	11.578	-2.70326	6.51272	0.857557	-3.15228	0.00162	0.00520905
15	D60 vs D0	ASIM_0001495901	Peptidase C1A papain C-terminal	618.25	-2.70591	6.52468	0.212022	-12.7624	2.65938e-37	3.5459e-35
15	D60 vs D0	ASIM_0001374501	G protein-coupled receptor rhodopsin-like	198.609	-2.70666	6.52808	0.286188	-9.45762	3.1503e-21	1.20139e-19
15	D60 vs D0	ASIM_0000246401	Small GTPase	31.0298	-2.72571	6.61485	0.517889	-5.26312	1.41633e-07	1.01539e-06
15	D60 vs D0	ASIM_0000758901	Armadillo-like helical	12.181	-2.73244	6.64579	0.850484	-3.21281	0.00131444	0.00432316
15	D60 vs D0	ASIM_0000676601	ELMO domain	575.385	-2.7331	6.64885	0.285937	-9.55843	1.19557e-21	4.74772e-20
15	D60 vs D0	ASIM_0002077401	Protein SZT2	41.4129	-2.73438	6.65474	0.445253	-6.14119	8.1908e-10	8.36809e-09
15	D60 vs D0	ASIM_0001156001	Sterol-sensing domain	12.9351	-2.7344	6.65483	0.801573	-3.4113	0.00064655	0.00231081
15	D60 vs D0	ASIM_0000439101	Aspartic peptidase A1 family	293.397	-2.75087	6.73125	0.78144	-3.52026	0.000431122	0.00160852
15	D60 vs D0	ASIM_0000130201	Nicotinic acetylcholine receptor	10.2165	-2.75528	6.75184	0.9392	-2.93364	0.00335008	0.00993925
15	D60 vs D0	ASIM_0000833601	Ajuba-like	10.1445	-2.75627	6.75649	0.816909	-3.37403	0.000740762	0.00260472
15	D60 vs D0	ASIM_0001209301	Alpha crystallin/Small heat shock protein animal type	3230.96	-2.76699	6.80685	0.144655	-19.1282	1.47048e-81	1.58007e-78
15	D60 vs D0	ASIM_0002080001	CH domain superfamily	12.3556	-2.77437	6.84175	0.76081	-3.6466	0.000265737	0.00103967
15	D60 vs D0	ASIM_0000923201	Aldehyde dehydrogenase domain	1271.73	-2.78887	6.91087	0.207891	-13.415	4.93809e-41	8.1265e-39
15	D60 vs D0	ASIM_0000498001	Nose resistant-to-fluoxetine protein N-terminal	99.1119	-2.79211	6.92643	0.352026	-7.93155	2.1643e-15	4.37821e-14
15	D60 vs D0	ASIM_0001430201	Carbohydrate kinase FGGY N-terminal	748.986	-2.79539	6.94219	0.304522	-9.17959	4.32732e-20	1.45041e-18
15	D60 vs D0	ASIM_0001855701	von Willebrand factor type D domain	605.998	-2.80773	7.0018	0.160997	-17.4396	4.13042e-68	2.60174e-65
15	D60 vs D0	ASIM_0000253201	P-loop containing nucleoside triphosphate hydrolase	5.18852	-2.80839	7.00504	1.14289	-2.45728	0.0139993	0.0346981
15	D60 vs D0	ASIM_0000514101	Laminin-type EGF domain	282.819	-2.81776	7.05067	0.233212	-12.0824	1.30854e-33	1.28512e-31
15	D60 vs D0	ASIM_0001893901	Metallo-beta-lactamase	351.678	-2.84072	7.16377	0.247313	-11.4863	1.5456e-30	1.27178e-28
15	D60 vs D0	ASIM_0000380701	EB domain	24.2778	-2.84714	7.1957	0.689479	-4.1294	3.63705e-05	0.000170441
15	D60 vs D0	ASIM_0001084001	Carboxylesterase type B	378.571	-2.8564	7.24204	0.32911	-8.67916	3.98685e-18	1.0968e-16
15	D60 vs D0	ASIM_0000498801	Polyprotein allergen nematode	410.677	-2.89856	7.45684	0.228255	-12.6988	6.00502e-37	7.67088e-35
15	D60 vs D0	ASIM_0000915301	EH domain	51.8529	-2.90027	7.46565	0.493044	-5.88237	4.04424e-09	3.70306e-08
15	D60 vs D0	ASIM_0001546001	Ankyrin repeat	11.3551	-2.90412	7.48563	0.818195	-3.54943	0.000386067	0.00145988
15	D60 vs D0	ASIM_0002129001	Laminin-type EGF domain	484.017	-2.90419	7.48596	0.190673	-15.2313	2.19283e-52	7.70315e-50
15	D60 vs D0	ASIM_0000039001	Protein kinase domain	43.8831	-2.90871	7.50945	0.551701	-5.27226	1.34757e-07	9.71794e-07
15	D60 vs D0	ASIM_0000854701	Ricin B lectin domain	16.0005	-2.91495	7.542	0.805782	-3.61754	0.000297417	0.00115129
15	D60 vs D0	ASIM_0001427101	Bestrophin	34.802	-2.92343	7.58647	0.577442	-5.06272	4.13322e-07	2.73953e-06
15	D60 vs D0	ASIM_0000675701	Zona pellucida domain	9.0448	-2.92402	7.5896	1.09512	-2.67004	0.00758417	0.0203307
15	D60 vs D0	ASIM_0001536601	Fungal lipase-like domain	49.6545	-2.935	7.64757	0.546423	-5.3713	7.81698e-08	5.85217e-07
15	D60 vs D0	ASIM_0000583901	Antistasin-like domain	7.96617	-2.94019	7.67512	0.972077	-3.02465	0.00248925	0.00764388
15	D60 vs D0	ASIM_0001587001	Calcineurin-like phosphoesterase domain ApaH type	18.6038	-2.97949	7.88706	0.699693	-4.25828	2.06007e-05	0.000101159
15	D60 vs D0	ASIM_0001852401	Sugar transport protein	1112.84	-2.98197	7.90066	0.163048	-18.2889	1.01473e-74	7.4144e-72
15	D60 vs D0	ASIM_0000080201	Polyprotein allergen nematode	108.239	-2.99414	7.96757	0.473068	-6.32919	2.4645e-10	2.71526e-09
15	D60 vs D0	ASIM_0001612401	Glycoside hydrolase family 18 catalytic domain	107.55	-3.00126	8.00696	0.913122	-3.28681	0.0010133	0.00343413
15	D60 vs D0	ASIM_0000293501	Protein kinase domain	31.2886	-3.01714	8.09562	0.681367	-4.42807	9.50786e-06	4.98364e-05
15	D60 vs D0	ASIM_0001687801	Pancreatic trypsin inhibitor Kunitz domain	25.3513	-3.02475	8.13842	0.725834	-4.16727	3.08263e-05	0.000146642
15	D60 vs D0	ASIM_0000302201	Lipase EstA/Esterase EstB	7.26334	-3.03759	8.21118	1.03979	-2.92134	0.00348524	0.0103018
15	D60 vs D0	ASIM_0000025601	Nematode cuticle collagen N-terminal	7.45084	-3.04849	8.27343	1.06565	-2.86069	0.00422723	0.0121796
15	D60 vs D0	ASIM_0001582901	EGF-type aspartate/asparagine hydroxylation site	94.6632	-3.05284	8.29843	0.356351	-8.56695	1.06265e-17	2.80107e-16
15	D60 vs D0	ASIM_0000832401	Pyridoxal phosphate-dependent transferase major domain	6.15307	-3.06378	8.36161	1.12155	-2.73174	0.00630004	0.0172564
15	D60 vs D0	ASIM_0000607501	Fibronectin type III superfamily	28.1592	-3.06604	8.37473	0.519157	-5.90581	3.50922e-09	3.23793e-08
15	D60 vs D0	ASIM_0001924001	Domain of unknown function DUF4440	540.548	-3.08076	8.46059	0.715403	-4.30632	1.6599e-05	8.30723e-05
15	D60 vs D0	ASIM_0001807701	Selenium-binding protein	26.3563	-3.08253	8.47099	0.607825	-5.07141	3.94878e-07	2.62682e-06
15	D60 vs D0	ASIM_0000655601	Short-chain dehydrogenase/reductase SDR	51.1538	-3.08703	8.49745	0.550737	-5.60527	2.07929e-08	1.70938e-07
15	D60 vs D0	ASIM_0000834901	C2 domain superfamily	5.00483	-3.10931	8.62968	1.23446	-2.51876	0.0117768	0.0297958
15	D60 vs D0	ASIM_0000062401	Transthyretin-like	5043.65	-3.11418	8.65888	0.258711	-12.0373	2.26257e-33	2.1868e-31
15	D60 vs D0	ASIM_0000842601	G protein-coupled receptor rhodopsin-like	89.3126	-3.13645	8.7936	0.358641	-8.74539	2.22245e-18	6.23617e-17
15	D60 vs D0	ASIM_0001856301	Protein-L-isoaspartate(D-aspartate) O-methyltransferase	732.798	-3.14056	8.81867	0.207793	-15.1139	1.31173e-51	4.52102e-49
15	D60 vs D0	ASIM_0001590101	Protein kinase domain	33.7476	-3.15295	8.89475	0.53473	-5.89635	3.7163e-09	3.41994e-08
15	D60 vs D0	ASIM_0000284801	CUB domain	7.81196	-3.1596	8.93581	1.00272	-3.15103	0.00162695	0.00522955
15	D60 vs D0	ASIM_0001635001	Major facilitator superfamily	1731.87	-3.16023	8.93971	0.533151	-5.92745	3.07676e-09	2.85585e-08
15	D60 vs D0	ASIM_0001671301	Aspartic peptidase A1 family	55.8757	-3.17814	9.05138	0.475209	-6.68788	2.2643e-11	2.86441e-10
15	D60 vs D0	ASIM_0001516901	SWEET sugar transporter	1775.42	-3.19344	9.14791	0.165231	-19.3271	3.17702e-83	3.62716e-80
15	D60 vs D0	ASIM_0002143401	Diacylglycerol kinase catalytic domain	8.22649	-3.25283	9.53233	1.05649	-3.0789	0.00207768	0.00651107
15	D60 vs D0	ASIM_0001748701	UDP-glucuronosyl/UDP-glucosyltransferase	288.092	-3.26076	9.58487	0.920801	-3.54122	0.000398281	0.00150008
15	D60 vs D0	ASIM_0000007101	Vitellogenin N-terminal	1872.59	-3.26223	9.59462	0.225908	-14.4405	2.87626e-47	6.91324e-45
15	D60 vs D0	ASIM_0000062201	Fungal lipase-like domain	73.1105	-3.28036	9.71597	0.423354	-7.7485	9.29852e-15	1.76749e-13
15	D60 vs D0	ASIM_0001313201	EGF-like domain	792.561	-3.28199	9.727	0.242269	-13.5469	8.26585e-42	1.48032e-39
15	D60 vs D0	ASIM_0001894801	Glycoside hydrolase family 1	788.273	-3.28744	9.76377	0.192159	-17.1079	1.29589e-65	6.96234e-63
15	D60 vs D0	ASIM_0000643301	Ras guanine-nucleotide exchange factors catalytic domain	36.7686	-3.28997	9.78095	0.493862	-6.66173	2.70622e-11	3.37758e-10
15	D60 vs D0	ASIM_0001594501	Pancreatic trypsin inhibitor Kunitz domain	9356.01	-3.29476	9.81345	0.123532	-26.6712	1.01496e-156	9.27014e-153
15	D60 vs D0	ASIM_0002033501	PRELI/MSF1 domain	24.1079	-3.29723	9.83024	0.562632	-5.86036	4.61857e-09	4.1766e-08
15	D60 vs D0	ASIM_0001634901	MFS transporter superfamily	533.012	-3.31698	9.96576	0.321314	-10.3232	5.53661e-25	2.93151e-23
15	D60 vs D0	ASIM_0000930701	Dual oxidase maturation factor	1105.28	-3.32703	10.0354	0.23311	-14.2724	3.25246e-46	7.42659e-44
15	D60 vs D0	ASIM_0001688101	WAP-type 'four-disulfide core' domain	22.7032	-3.32868	10.0469	0.756035	-4.40281	1.06858e-05	5.54853e-05
15	D60 vs D0	ASIM_0001954501	Protein kinase domain	198.757	-3.34267	10.1448	0.340748	-9.80979	1.02182e-22	4.5195e-21
15	D60 vs D0	ASIM_0001982501	Thyroglobulin type-1	33.488	-3.34363	10.1516	0.768373	-4.35158	1.35162e-05	6.86381e-05
15	D60 vs D0	ASIM_0000143101	Protein patched/dispatched	21.8384	-3.34642	10.1712	1.00732	-3.32212	0.000893374	0.00307389
15	D60 vs D0	ASIM_0000898301	Collagen triple helix repeat	43.2271	-3.34813	10.1833	0.632313	-5.29506	1.18978e-07	8.63818e-07
15	D60 vs D0	ASIM_0002148101	Hydantoinase A/oxoprolinase	76.9305	-3.35944	10.2634	0.339315	-9.90065	4.13594e-23	1.87472e-21
15	D60 vs D0	ASIM_0001688001	Thyroglobulin type-1	32.7222	-3.36362	10.2932	0.709007	-4.74413	2.09408e-06	1.23038e-05
15	D60 vs D0	ASIM_0000279101	Ion channel regulatory protein UNC-93	355.158	-3.36513	10.304	0.22338	-15.0646	2.76915e-51	9.03287e-49
15	D60 vs D0	ASIM_0001317901	Sushi/SCR/CCP domain	4.36714	-3.36695	10.317	1.32455	-2.54196	0.0110232	0.028119
15	D60 vs D0	ASIM_0000506601	Saccharopine dehydrogenase-like C-terminal	23.7942	-3.36853	10.3283	0.633078	-5.32087	1.0327e-07	7.56998e-07
15	D60 vs D0	ASIM_0000467801	Innexin	35.7314	-3.3789	10.4028	1.2863	-2.62683	0.00861835	0.0227272
15	D60 vs D0	ASIM_0000163101	Pyridoxal phosphate-dependent decarboxylase	11.965	-3.37974	10.4088	0.802565	-4.21117	2.54052e-05	0.000122739
15	D60 vs D0	ASIM_0000342701	AMP-dependent synthetase/ligase domain	30.0857	-3.38284	10.4312	0.55211	-6.12711	8.949e-10	9.09185e-09
15	D60 vs D0	ASIM_0001969601	Gamma-aminobutyric acid A receptor/Glycine receptor alpha	37.7509	-3.39508	10.5201	0.493758	-6.87599	6.15621e-12	8.36723e-11
15	D60 vs D0	ASIM_0001999601	Myosin head motor domain	7.67988	-3.40309	10.5787	1.04712	-3.24997	0.00115417	0.00385858
15	D60 vs D0	ASIM_0000546201	ELO family	15.6105	-3.41285	10.6505	1.19758	-2.8498	0.00437463	0.012545
15	D60 vs D0	ASIM_0000716501	EH domain	175.366	-3.4183	10.6908	0.327572	-10.4353	1.71127e-25	9.55954e-24
15	D60 vs D0	ASIM_0001130501	Ras-associating domain	3377.41	-3.4359	10.822	0.18604	-18.4686	3.69496e-76	2.9346e-73
15	D60 vs D0	ASIM_0001687901	Thyroglobulin type-1	40.2171	-3.44202	10.8681	0.656475	-5.24319	1.57826e-07	1.11918e-06
15	D60 vs D0	ASIM_0001431501	Collagen triple helix repeat	104.813	-3.46626	11.0522	0.947935	-3.65664	0.000255545	0.0010028
15	D60 vs D0	ASIM_0000559201	Chromo/chromo shadow domain	4.74497	-3.46821	11.0672	1.47011	-2.35916	0.0183164	0.0436967
15	D60 vs D0	ASIM_0000676001	Histidine phosphatase superfamily	11.2088	-3.47199	11.0962	1.21237	-2.86379	0.004186	0.0120741
15	D60 vs D0	ASIM_0001617201	ShKT domain	36.4023	-3.49617	11.2837	0.586721	-5.95883	2.54056e-09	2.38727e-08
15	D60 vs D0	ASIM_0002086501	CBS domain	14.5139	-3.51041	11.3957	0.871142	-4.02967	5.58554e-05	0.00025274
15	D60 vs D0	ASIM_0001881101	SH2 domain	8.16824	-3.53116	11.5608	1.51669	-2.32821	0.0199008	0.0468767
15	D60 vs D0	ASIM_0000495601	Neurotransmitter-gated ion-channel ligand-binding domain	11.6908	-3.53151	11.5636	0.915257	-3.85849	0.000114088	0.000486017
15	D60 vs D0	ASIM_0000679201	Fructose-bisphosphate aldolase class-I	59.4607	-3.55636	11.7644	0.623698	-5.70206	1.18371e-08	1.009e-07
15	D60 vs D0	ASIM_0001881901	EGF-like domain	75.0635	-3.56128	11.8046	1.02133	-3.48692	0.000488616	0.00179842
15	D60 vs D0	ASIM_0000097201	Neurotransmitter-gated ion-channel transmembrane domain	18.8967	-3.58731	12.0195	1.08974	-3.29189	0.000995171	0.00337833
15	D60 vs D0	ASIM_0000511201	Saccharopine dehydrogenase-like C-terminal	108.651	-3.59042	12.0455	0.314154	-11.4289	2.99969e-30	2.42458e-28
15	D60 vs D0	ASIM_0000036001	Vitellogenin N-terminal	39.6104	-3.59353	12.0715	0.483786	-7.42793	1.10307e-13	1.84522e-12
15	D60 vs D0	ASIM_0001242101	Nematode cuticle collagen N-terminal	35.8778	-3.59492	12.0831	0.790372	-4.54839	5.40589e-06	2.96634e-05
15	D60 vs D0	ASIM_0000603401	Glycoside hydrolase family 37	5.35109	-3.6103	12.2126	1.31674	-2.74184	0.00610963	0.0168179
15	D60 vs D0	ASIM_0001423501	Zinc finger C2H2-type	8.48933	-3.61481	12.2509	1.04507	-3.45892	0.000542342	0.00197468
15	D60 vs D0	ASIM_0000029401	Vitellogenin N-terminal	397.745	-3.62129	12.306	0.284519	-12.7277	4.14636e-37	5.44903e-35
15	D60 vs D0	ASIM_0000059301	GPCR rhodopsin-like 7TM	5.21179	-3.62623	12.3482	1.32945	-2.72762	0.00637925	0.0174524
15	D60 vs D0	ASIM_0001410001	Tyrosine-specific protein phosphatase PTPase domain	22.948	-3.6512	12.5638	0.773428	-4.72081	2.34911e-06	1.37184e-05
15	D60 vs D0	ASIM_0001509001	PAN/Apple domain	3.7079	-3.66404	12.6761	1.55496	-2.35635	0.0184555	0.043984
15	D60 vs D0	ASIM_0000506201	Arrestin C-terminal-like domain	82.3238	-3.66545	12.6885	1.50414	-2.43691	0.0148135	0.0364492
15	D60 vs D0	ASIM_0001935101	Prolyl 4-hydroxylase alpha subunit Fe(2+) 2OG dioxygenase domain	570.997	-3.6931	12.934	0.274211	-13.4681	2.40993e-41	4.08657e-39
15	D60 vs D0	ASIM_0001374801	Cadherin-like superfamily	20.2949	-3.7305	13.2737	0.729772	-5.11188	3.18973e-07	2.15425e-06
15	D60 vs D0	ASIM_0001791701	Homeobox domain	9.35129	-3.7386	13.3484	1.13565	-3.29202	0.000994713	0.0033776
15	D60 vs D0	ASIM_0000196101	Domain of unknown function DUF4440	2144.12	-3.73968	13.3585	0.693305	-5.394	6.89076e-08	5.21216e-07
15	D60 vs D0	ASIM_0000070901	EF-hand domain	943.569	-3.74591	13.4162	0.258155	-14.5103	1.04228e-47	2.64435e-45
15	D60 vs D0	ASIM_0000790501	3'5'-cyclic nucleotide phosphodiesterase catalytic domain	3.96113	-3.7655	13.5997	1.53532	-2.45259	0.0141834	0.0350924
15	D60 vs D0	ASIM_0001564801	SXP/RAL-2 family protein Ani s 5-like cation-binding domain	3.78603	-3.76798	13.623	1.5473	-2.43519	0.014884	0.036588
15	D60 vs D0	ASIM_0000296401	Kinesin motor domain	13.5566	-3.80225	13.9505	1.18143	-3.21833	0.00128938	0.00425529
15	D60 vs D0	ASIM_0001336001	Thioredoxin-like fold	1467.53	-3.8127	14.052	0.171754	-22.1987	3.53537e-109	9.22579e-106
15	D60 vs D0	ASIM_0001908701	PDZ domain	6.09002	-3.85794	14.4996	1.18086	-3.26705	0.00108674	0.00365859
15	D60 vs D0	ASIM_0000874501	Kinesin motor domain	4.10169	-3.86182	14.5386	1.50415	-2.56744	0.0102453	0.026415
15	D60 vs D0	ASIM_0001638601	Two pore domain potassium channel	6.33063	-3.86692	14.5901	1.36146	-2.84026	0.00450763	0.0128738
15	D60 vs D0	ASIM_0001665801	Tyrosine-specific protein phosphatase PTPase domain	6.09766	-3.89307	14.857	1.34897	-2.88597	0.00390211	0.0113757
15	D60 vs D0	ASIM_0000570601	FACT complex subunit Spt16 domain	25.2678	-3.90943	15.0264	0.674281	-5.79792	6.71414e-09	5.94221e-08
15	D60 vs D0	ASIM_0001984001	ABC transporter type 1 transmembrane domain superfamily	215.716	-3.91319	15.0656	0.314472	-12.4437	1.51352e-35	1.72796e-33
15	D60 vs D0	ASIM_0001449901	Transient receptor potential channel canonical	61.9721	-3.98129	15.7938	0.424456	-9.37973	6.61407e-21	2.44079e-19
15	D60 vs D0	ASIM_0000229801	Ankyrin repeat	47.6946	-3.98655	15.8516	1.32909	-2.99946	0.00270456	0.00822033
15	D60 vs D0	ASIM_0001400201	G protein-coupled receptor rhodopsin-like	23.1509	-4.04394	16.4948	0.743466	-5.43931	5.34881e-08	4.10705e-07
15	D60 vs D0	ASIM_0000530601	CBS domain	48.4483	-4.07451	16.8481	0.671405	-6.06863	1.29003e-09	1.27723e-08
15	D60 vs D0	ASIM_0000690401	Cyclic nucleotide-binding domain superfamily	5.01257	-4.16221	17.904	1.42428	-2.92233	0.00347426	0.0102726
15	D60 vs D0	ASIM_0000641501	Saccharopine dehydrogenase NADP binding domain	50.7788	-4.1988	18.3639	0.462405	-9.08036	1.08219e-19	3.44397e-18
15	D60 vs D0	ASIM_0001877501	Proton-dependent oligopeptide transporter family	2.78159	-4.21936	18.6275	1.79441	-2.3514	0.018703	0.0444739
15	D60 vs D0	ASIM_0000775101	SET domain superfamily	15.795	-4.25963	19.1548	0.95199	-4.47445	7.66085e-06	4.08944e-05
15	D60 vs D0	ASIM_0000715301	Aldehyde dehydrogenase domain	341.835	-4.26062	19.168	0.220081	-19.3594	1.69906e-83	2.06912e-80
15	D60 vs D0	ASIM_0002000301	Alpha crystallin/Small heat shock protein animal type	21.2513	-4.26957	19.2872	0.711875	-5.99765	2.00194e-09	1.91564e-08
15	D60 vs D0	ASIM_0000379701	Saccharopine dehydrogenase-like C-terminal	134.549	-4.28801	19.5352	0.302203	-14.1891	1.06961e-45	2.38275e-43
15	D60 vs D0	ASIM_0000235801	Moulting cycle MLT-10-like protein	8.14089	-4.31915	19.9616	1.2383	-3.48796	0.000486725	0.00179182
15	D60 vs D0	ASIM_0000621301	Sec1-like superfamily	5.73196	-4.39772	21.0788	1.49866	-2.93443	0.00334161	0.00991733
15	D60 vs D0	ASIM_0001646401	Aldehyde oxidase/xanthine dehydrogenase a/b hammerhead	1007.09	-4.47433	22.2283	0.580078	-7.71332	1.22584e-14	2.31088e-13
15	D60 vs D0	ASIM_0001941101	P-loop containing nucleoside triphosphate hydrolase	3.27364	-4.50086	22.6409	1.74031	-2.58624	0.00970293	0.0251909
15	D60 vs D0	ASIM_0001397201	Nematode cuticle collagen N-terminal	6.6838	-4.58074	23.9299	1.63182	-2.80714	0.00499828	0.0141315
15	D60 vs D0	ASIM_0000161901	Receptor ligand binding region	6.83001	-4.61992	24.5886	1.66415	-2.77614	0.00550079	0.0153456
15	D60 vs D0	ASIM_0002062301	von Willebrand factor type A	3.97814	-4.79454	27.7524	1.66756	-2.87517	0.00403805	0.011714
15	D60 vs D0	ASIM_0000300601	Formin GTPase-binding domain	2.13875	-4.89597	29.7738	1.96159	-2.49592	0.012563	0.031536
15	D60 vs D0	ASIM_0000455501	Protein kinase C-like phorbol ester/diacylglycerol-binding domain	4.36836	-4.90504	29.9616	1.61336	-3.04027	0.0023637	0.00729969
15	D60 vs D0	ASIM_0001492701	Homeobox domain	13.8877	-5.11456	34.6447	1.02841	-4.97327	6.58336e-07	4.22255e-06
15	D60 vs D0	ASIM_0001672101	Nematode cuticle collagen N-terminal	19.4181	-5.18131	36.2853	1.12754	-4.59525	4.32224e-06	2.40935e-05
15	D60 vs D0	ASIM_0000554501	PAN/Apple domain	19.6323	-5.20021	36.7636	1.85122	-2.80906	0.00496857	0.0140562
15	D60 vs D0	ASIM_0001719701	Nematode cuticle collagen N-terminal	5.50163	-5.24892	38.0261	1.5223	-3.44802	0.000564716	0.00205083
15	D60 vs D0	ASIM_0001206001	Nematode cuticle collagen N-terminal	21.283	-5.29687	39.3113	0.91422	-5.79387	6.87837e-09	6.07284e-08
15	D60 vs D0	ASIM_0000432701	Protein-tyrosine phosphatase-like	2.86488	-5.30663	39.578	1.78663	-2.97019	0.00297615	0.00896084
15	D60 vs D0	ASIM_0000716901	Thyroglobulin type-1	5.66699	-5.31065	39.6886	1.59821	-3.32288	0.000890933	0.00306773
15	D60 vs D0	ASIM_0000598001	Ribitol-5-phosphate transferase FKTN-related	10.6472	-5.31952	39.9333	1.25463	-4.23993	2.2359e-05	0.000109177
15	D60 vs D0	ASIM_0002063501	Adenylyl cyclase class-3/4/guanylyl cyclase	5.97019	-5.35419	40.9047	1.68223	-3.1828	0.00145858	0.00473524
15	D60 vs D0	ASIM_0000494701	Major facilitator sugar transporter-like	356.093	-5.40407	42.3435	1.29965	-4.1581	3.20905e-05	0.00015222
15	D60 vs D0	ASIM_0002151701	Bicarbonate transporter eukaryotic	3.15167	-5.43807	43.3534	1.7602	-3.08946	0.00200523	0.0063111
15	D60 vs D0	ASIM_0000758101	Protein kinase domain	3.29202	-5.48996	44.941	2.37987	-2.30683	0.0210643	0.0492931
15	D60 vs D0	ASIM_0001719501	Chondroitin proteoglycan 4	3.66266	-5.65435	50.3649	1.75791	-3.21652	0.00129755	0.0042782
15	D60 vs D0	ASIM_0000040701	Nematode cuticle collagen N-terminal	21.6388	-5.74374	53.5844	1.23262	-4.65979	3.16531e-06	1.80183e-05
15	D60 vs D0	ASIM_0001564901	von Willebrand factor A-like domain superfamily	138.984	-5.78195	55.0225	0.411427	-14.0534	7.34302e-45	1.54178e-42
15	D60 vs D0	ASIM_0000574101	Two pore domain potassium channel	4.79364	-6.0528	66.3855	1.6153	-3.74717	0.00017884	0.000727424
15	D60 vs D0	ASIM_0000448801	Protein kinase domain	4.82519	-6.08126	67.7083	1.67647	-3.62742	0.000286266	0.00111095
15	D60 vs D0	ASIM_0000017501	Pyridoxal phosphate-dependent decarboxylase	26.7071	-6.66762	101.661	1.12162	-5.94466	2.7704e-09	2.5833e-08
15	D60 vs D0	ASIM_0000532101	Ribosomal protein L29/L35	13.7696	-7.56932	189.93	2.87874	-2.62938	0.00855399	0.0225901
28	D3 vs D0	ASIM_0001563801	Aspartic peptidase A1 family	11.7519	5.826	56.7286	1.52099	3.83041	0.00012793	0.000681227
28	D3 vs D0	ASIM_0002077301	Periplasmic binding protein-like I	5.85006	5.79637	55.5753	1.83611	3.15687	0.0015947	0.00622933
28	D3 vs D0	ASIM_0000275301	Thiolase-like	9.90805	5.55588	47.0422	1.36971	4.05625	4.98669e-05	0.000293696
28	D3 vs D0	ASIM_0001286601	Fungal lipase-like domain	682.027	5.26185	38.3684	0.748262	7.03209	2.03455e-12	4.69665e-11
28	D3 vs D0	ASIM_0000211101	Receptor ligand binding region	7.9502	5.2274	37.4632	1.66529	3.13903	0.00169508	0.0065635
28	D3 vs D0	ASIM_0001583401	Zinc finger RING-type	117.909	5.20817	36.967	2.18926	2.37896	0.0173614	0.0482589
28	D3 vs D0	ASIM_0001691301	Histidine phosphatase superfamily clade-2	200.079	5.08605	33.9668	0.482587	10.5391	5.7012e-26	6.4779e-24
28	D3 vs D0	ASIM_0000489901	Aspartic peptidase A1 family	42.405	4.97404	31.4293	0.852429	5.83513	5.37482e-09	6.94598e-08
28	D3 vs D0	ASIM_0001584401	Fungal lipase-like domain	1571.68	4.82359	28.3169	0.933124	5.1693	2.34975e-07	2.22489e-06
28	D3 vs D0	ASIM_0001447101	Ground-like domain	28.2527	4.81092	28.0692	0.807671	5.95653	2.57647e-09	3.55825e-08
28	D3 vs D0	ASIM_0000051601	Thiolase	63.672	4.78468	27.5633	0.550643	8.68926	3.64805e-18	1.77569e-16
28	D3 vs D0	ASIM_0001327601	PDZ domain	2.87211	4.77355	27.3515	1.73109	2.75754	0.0058238	0.0190762
28	D3 vs D0	ASIM_0000952001	Kinesin motor domain	2.40419	4.51948	22.935	1.81355	2.49206	0.0127003	0.0372932
28	D3 vs D0	ASIM_0000938301	3-beta hydroxysteroid dehydrogenase/isomerase	2.29387	4.4493	21.846	1.83987	2.41826	0.0155947	0.0441049
28	D3 vs D0	ASIM_0001137301	Neurotransmitter-gated ion-channel transmembrane domain superfamily	11.9742	4.44789	21.8246	1.43506	3.09945	0.0019388	0.00738303
28	D3 vs D0	ASIM_0002086801	von Willebrand factor type A	4.7299	4.44734	21.8164	1.5795	2.81567	0.00486764	0.0163639
28	D3 vs D0	ASIM_0000445901	Acyl-CoA dehydrogenase conserved site	118.152	4.33667	20.2055	0.549673	7.88954	3.03293e-15	1.04469e-13
28	D3 vs D0	ASIM_0002003001	Nematode cuticle collagen N-terminal	143.219	4.27051	19.2998	1.24977	3.41703	0.000633072	0.00277841
28	D3 vs D0	ASIM_0000458101	Peptidase C1A papain C-terminal	3.99714	4.23845	18.8756	1.56845	2.70231	0.00688586	0.0220031
28	D3 vs D0	ASIM_0001083301	Nematode cuticle collagen N-terminal	27.9171	4.21795	18.6092	0.715386	5.89604	3.72322e-09	4.96941e-08
28	D3 vs D0	ASIM_0001685701	Myc-type basic helix-loop-helix (bHLH) domain	292.542	4.15818	17.8541	0.288422	14.417	4.04433e-47	2.0814e-44
28	D3 vs D0	ASIM_0002039301	Aminopeptidase N-like N-terminal domain superfamliy	20.7345	4.11935	17.38	0.757287	5.43962	5.33939e-08	5.67265e-07
28	D3 vs D0	ASIM_0000232101	Histidine phosphatase superfamily	15.8757	4.11038	17.2723	1.06416	3.86257	0.000112198	0.000604448
28	D3 vs D0	ASIM_0000981201	Peptidase M1 alanine aminopeptidase/leukotriene A4 hydrolase	15.0187	4.06438	16.7302	1.33141	3.05268	0.00226808	0.00846382
28	D3 vs D0	ASIM_0000993501	Glutamate/phenylalanine/leucine/valine/L-tryptophan dehydrogenase C-terminal	3.58821	4.01961	16.219	1.59818	2.51512	0.0118992	0.0353141
28	D3 vs D0	ASIM_0000691001	Nematode cuticle collagen N-terminal	6.545	3.98226	15.8045	1.38578	2.87365	0.00405754	0.0139871
28	D3 vs D0	ASIM_0000102701	Adenylyl cyclase class-3/4/guanylyl cyclase	19.2248	3.97585	15.7344	1.07956	3.68284	0.000230652	0.0011443
28	D3 vs D0	ASIM_0001315401	Thrombospondin type-1 (TSP1) repeat	152.541	3.96743	15.6429	0.397401	9.98344	1.80105e-23	1.49359e-21
28	D3 vs D0	ASIM_0000304901	Glycoside hydrolase family 31	15.1325	3.95018	15.4569	0.905323	4.36328	1.28126e-05	8.68299e-05
28	D3 vs D0	ASIM_0002070701	von Willebrand factor type A	6.10881	3.89374	14.8639	1.33457	2.91761	0.00352728	0.0124036
28	D3 vs D0	ASIM_0001949901	Intermediate filament rod domain	126.168	3.76057	13.5533	0.35485	10.5977	3.05538e-26	3.71271e-24
28	D3 vs D0	ASIM_0000832401	Pyridoxal phosphate-dependent transferase major domain	11.293	3.70883	13.0759	1.36274	2.72161	0.00649652	0.0209573
28	D3 vs D0	ASIM_0001486201	Membrane bound O-acyl transferase MBOAT	14.2094	3.67431	12.7667	1.07791	3.40872	0.000652677	0.00284873
28	D3 vs D0	ASIM_0000445401	Ionotropic glutamate receptor C-terminal	4.76457	3.64904	12.545	1.50955	2.41731	0.0156359	0.0442069
28	D3 vs D0	ASIM_0001864101	Aminopeptidase N-like N-terminal domain superfamliy	91.1039	3.63897	12.4577	1.49175	2.4394	0.0147118	0.0420631
28	D3 vs D0	ASIM_0001564501	Amino acid transporter transmembrane domain	100.91	3.5891	12.0345	0.447282	8.02424	1.02153e-15	3.70845e-14
28	D3 vs D0	ASIM_0001255601	Tricarboxylate/iron carrier	9.18053	3.57732	11.9366	1.00899	3.54544	0.000391964	0.00183581
28	D3 vs D0	ASIM_0001616701	C-type lectin-like	1379.59	3.5292	11.545	0.324056	10.8907	1.27657e-27	1.8014e-25
28	D3 vs D0	ASIM_0000300201	Glutamate/phenylalanine/leucine/valine/L-tryptophan dehydrogenase C-terminal	4.72489	3.47643	11.1304	1.37988	2.51937	0.0117565	0.034932
28	D3 vs D0	ASIM_0001564401	Amino acid transporter transmembrane domain	28.9758	3.44178	10.8662	0.656815	5.24011	1.6048e-07	1.56701e-06
28	D3 vs D0	ASIM_0000682701	Amino acid transporter transmembrane domain	4.54906	3.43577	10.8211	1.38575	2.47935	0.0131622	0.0384236
28	D3 vs D0	ASIM_0001839101	DOMON domain	28.6041	3.4201	10.7042	0.579825	5.89851	3.66798e-09	4.90316e-08
28	D3 vs D0	ASIM_0001520101	S-adenosyl-L-methionine-dependent methyltransferase superfamily	26.0321	3.38788	10.4678	0.681163	4.97368	6.56951e-07	5.74479e-06
28	D3 vs D0	ASIM_0000362201	SH2 domain	4.30379	3.34574	10.1664	1.38975	2.40745	0.0160645	0.0452142
28	D3 vs D0	ASIM_0000725201	Fibrinogen alpha/beta/gamma chain C-terminal globular subdomain 1	5.72742	3.33235	10.0725	1.37278	2.42745	0.0152052	0.0432198
28	D3 vs D0	ASIM_0001237601	PDZ domain	15.1607	3.29879	9.8409	1.32529	2.4891	0.0128065	0.0375358
28	D3 vs D0	ASIM_0001683701	Zinc finger TRAF-type	7.61064	3.2888	9.773	1.07062	3.07186	0.00212728	0.00800669
28	D3 vs D0	ASIM_0001639101	Nucleotide-diphospho-sugar transferases	65.0868	3.25942	9.57595	0.398046	8.18854	2.64418e-16	1.02818e-14
28	D3 vs D0	ASIM_0000533801	Amino acid transporter transmembrane domain	11.0261	3.25116	9.5213	0.995309	3.26648	0.00108892	0.00445855
28	D3 vs D0	ASIM_0002011301	SLC41A/MgtE integral membrane domain	6.31603	3.23087	9.38831	1.18325	2.73049	0.00632394	0.0204616
28	D3 vs D0	ASIM_0001206601	Paired domain	24.2827	3.21738	9.30099	0.801899	4.01221	6.01538e-05	0.000347154
28	D3 vs D0	ASIM_0000217101	SEA domain	54.1793	3.17367	9.02339	0.464807	6.82793	8.61495e-12	1.76309e-10
28	D3 vs D0	ASIM_0001787701	ShKT domain	255.137	3.17278	9.0178	0.75592	4.19723	2.70194e-05	0.000169579
28	D3 vs D0	ASIM_0001181801	Pancreatic trypsin inhibitor Kunitz domain	12.2945	3.17231	9.01489	0.829411	3.82477	0.000130893	0.000695314
28	D3 vs D0	ASIM_0000730101	Peptidase M1 membrane alanine aminopeptidase	9.07365	3.14999	8.87651	0.92405	3.4089	0.000652264	0.0028486
28	D3 vs D0	ASIM_0001589401	Zinc finger TAZ-type	34.0897	3.14728	8.85982	0.536286	5.86866	4.39341e-09	5.77146e-08
28	D3 vs D0	ASIM_0000752601	Aminotransferase class-III	125.955	3.13304	8.77284	0.274178	11.427	3.06378e-30	5.47041e-28
28	D3 vs D0	ASIM_0001428101	Glycoside hydrolase family 31	1246.06	3.1289	8.74767	0.648932	4.82161	1.42405e-06	1.16174e-05
28	D3 vs D0	ASIM_0000551501	Zona pellucida domain	61.4826	3.11549	8.66675	0.430687	7.23377	4.69781e-13	1.20179e-11
28	D3 vs D0	ASIM_0000402201	Peptidase M4/M1 CTD superfamily	19.3826	3.10704	8.61611	0.639398	4.85931	1.17793e-06	9.77771e-06
28	D3 vs D0	ASIM_0001246301	Major sperm protein (MSP) domain	14.8601	3.10017	8.57518	0.860392	3.6032	0.00031432	0.00150767
28	D3 vs D0	ASIM_0001419301	ERAP1-like C-terminal domain	33.818	3.05248	8.29638	0.504382	6.05192	1.43128e-09	2.05115e-08
28	D3 vs D0	ASIM_0000401401	Heat shock chaperonin-binding	13.3082	3.047	8.26491	0.954909	3.19088	0.00141841	0.00562412
28	D3 vs D0	ASIM_0002006601	Collagen triple helix repeat	10.0045	3.02634	8.14741	0.88473	3.42064	0.000624745	0.0027513
28	D3 vs D0	ASIM_0001310201	Peptidase M13	1980.13	3.00815	8.0453	0.207447	14.5008	1.19766e-47	6.98553e-45
28	D3 vs D0	ASIM_0001839001	Trypsin Inhibitor-like cysteine rich domain	49.6099	2.99884	7.99356	0.408814	7.33546	2.20957e-13	5.89376e-12
28	D3 vs D0	ASIM_0001120901	Calcineurin-like phosphoesterase domain ApaH type	40.628	2.99063	7.94821	0.602091	4.96708	6.79697e-07	5.91063e-06
28	D3 vs D0	ASIM_0000047901	Peptidase M13	1331.64	2.96507	7.80862	0.304813	9.72748	2.30221e-22	1.66463e-20
28	D3 vs D0	ASIM_0001706301	C-type lectin-like	9.86831	2.9438	7.69433	0.904146	3.25589	0.00113038	0.00459881
28	D3 vs D0	ASIM_0001218101	Protein kinase domain	20.2944	2.89752	7.45147	0.824128	3.51587	0.000438319	0.0020226
28	D3 vs D0	ASIM_0001028901	FKBP-type peptidyl-prolyl cis-trans isomerase domain	734.325	2.88603	7.39234	0.208101	13.8684	9.84522e-44	4.20175e-41
28	D3 vs D0	ASIM_0000024601	Peptidase M13	1425.8	2.8828	7.37582	0.294932	9.77445	1.44941e-22	1.07012e-20
28	D3 vs D0	ASIM_0001982101	Ionotropic glutamate receptor	14.3446	2.87669	7.34463	0.954464	3.01393	0.00257886	0.00945421
28	D3 vs D0	ASIM_0000919801	Aldolase-type TIM barrel	64.6577	2.86886	7.30489	0.387408	7.40527	1.30888e-13	3.61813e-12
28	D3 vs D0	ASIM_0001607801	SXP/RAL-2 family protein Ani s 5-like cation-binding domain	2048.08	2.85098	7.21488	0.274054	10.403	2.40313e-25	2.51796e-23
28	D3 vs D0	ASIM_0001818101	African swine fever virus MGF360	27.9452	2.8496	7.20798	0.547817	5.20173	1.97444e-07	1.89725e-06
28	D3 vs D0	ASIM_0001461901	Aminotransferase class-III	1734.74	2.84082	7.16425	0.146203	19.4307	4.24632e-84	1.23837e-80
28	D3 vs D0	ASIM_0000108901	DOMON domain	98.9214	2.84041	7.16223	0.322427	8.80945	1.25762e-18	6.43448e-17
28	D3 vs D0	ASIM_0000910301	DNA/RNA polymerase superfamily	1133.04	2.83813	7.15091	0.214642	13.2226	6.49815e-40	2.06736e-37
28	D3 vs D0	ASIM_0000433601	Peptidase S28	17.973	2.82451	7.08371	0.784501	3.60039	0.000317745	0.00152243
28	D3 vs D0	ASIM_0001397401	Nematode cuticle collagen N-terminal	504.532	2.82237	7.07325	0.284927	9.90559	3.93643e-23	3.13089e-21
28	D3 vs D0	ASIM_0000091601	Peptidase S28	48.9477	2.81981	7.06067	0.547442	5.15088	2.59267e-07	2.44037e-06
28	D3 vs D0	ASIM_0001548301	Spo12	70.8826	2.81518	7.03806	0.380056	7.40727	1.28928e-13	3.57525e-12
28	D3 vs D0	ASIM_0001151201	Peptidase M2 peptidyl-dipeptidase A	95.9238	2.8077	7.00169	0.413174	6.79545	1.07972e-11	2.1741e-10
28	D3 vs D0	ASIM_0000357701	Peptidase M1 membrane alanine aminopeptidase	70.7516	2.80203	6.97419	0.470589	5.9543	2.61189e-09	3.60433e-08
28	D3 vs D0	ASIM_0001953801	3-beta hydroxysteroid dehydrogenase/isomerase	825.189	2.79984	6.96363	0.233431	11.9943	3.80639e-33	8.53901e-31
28	D3 vs D0	ASIM_0000238501	Amino acid transporter transmembrane domain	29.0403	2.78686	6.90128	0.595745	4.67795	2.89755e-06	2.23863e-05
28	D3 vs D0	ASIM_0001749601	Histidine phosphatase superfamily clade-2	33.2915	2.7685	6.81397	0.77704	3.56287	0.000366817	0.00173147
28	D3 vs D0	ASIM_0001863901	Leucine zipper transcription factor-like protein 1	8.46638	2.76078	6.77761	0.936771	2.94712	0.00320749	0.0114208
28	D3 vs D0	ASIM_0001497901	Protein kinase domain	8.03851	2.75543	6.75256	1.00379	2.74502	0.00605074	0.0196905
28	D3 vs D0	ASIM_0001145701	Nematode cuticle collagen N-terminal	16.317	2.73379	6.65203	0.695998	3.92788	8.56983e-05	0.000474992
28	D3 vs D0	ASIM_0000089801	Fringe-like	440.108	2.71667	6.57354	0.250181	10.8588	1.81058e-27	2.49461e-25
28	D3 vs D0	ASIM_0000182201	Peptidase aspartic putative	257.025	2.68926	6.44984	0.976841	2.75302	0.00590483	0.0192946
28	D3 vs D0	ASIM_0002068401	von Willebrand factor type A	11.9628	2.67463	6.38476	0.761615	3.51179	0.000445096	0.00205009
28	D3 vs D0	ASIM_0000637101	DNA ligase ATP-dependent central	8.92808	2.66662	6.34942	0.985536	2.70576	0.00681479	0.0218158
28	D3 vs D0	ASIM_0000211201	Ionotropic glutamate receptor C-terminal	16.6742	2.65779	6.31067	0.753662	3.52651	0.00042108	0.00195543
28	D3 vs D0	ASIM_0000149301	Peptidase S28	126.568	2.64289	6.24582	0.42723	6.18611	6.16661e-10	9.37475e-09
28	D3 vs D0	ASIM_0001958201	SEA domain	57.2972	2.63262	6.20152	0.387452	6.7947	1.08536e-11	2.18295e-10
28	D3 vs D0	ASIM_0001418601	Peptidase M1 membrane alanine aminopeptidase	108.249	2.62172	6.15483	0.371291	7.0611	1.65193e-12	3.84893e-11
28	D3 vs D0	ASIM_0000716601	NAD(+) synthetase	37.5691	2.62002	6.14761	0.444569	5.89341	3.78311e-09	5.0455e-08
28	D3 vs D0	ASIM_0001228301	Ribosomal protein L44e	1298.77	2.612	6.1135	0.18026	14.4901	1.39871e-47	7.89502e-45
28	D3 vs D0	ASIM_0001771901	Diacylglycerol acyltransferase	794.263	2.61025	6.1061	0.20678	12.6233	1.5705e-36	4.16372e-34
28	D3 vs D0	ASIM_0001922901	Carbohydrate kinase FGGY N-terminal	24.3143	2.602	6.07127	0.633594	4.10673	4.01307e-05	0.000242391
28	D3 vs D0	ASIM_0000222401	Glycosyltransferase 2-like	114.094	2.58658	6.00674	0.341787	7.56781	3.79575e-14	1.13729e-12
28	D3 vs D0	ASIM_0001776801	Protein kinase domain	6.35775	2.57378	5.95366	1.0831	2.3763	0.0174873	0.0485781
28	D3 vs D0	ASIM_0001612401	Glycoside hydrolase family 18 catalytic domain	262.069	2.56411	5.91389	0.840897	3.04925	0.00229413	0.00854463
28	D3 vs D0	ASIM_0000048501	Myosin head motor domain	41.0449	2.55634	5.88215	0.504099	5.07112	3.95488e-07	3.59868e-06
28	D3 vs D0	ASIM_0001295501	Anti-proliferative protein	32.9776	2.54621	5.841	0.689856	3.69094	0.000223429	0.00111288
28	D3 vs D0	ASIM_0000703901	UDPGP family	34.4641	2.54066	5.81856	0.469294	5.4138	6.17026e-08	6.48841e-07
28	D3 vs D0	ASIM_0001840301	C-type lectin-like	178.773	2.53696	5.80365	0.358928	7.06815	1.57008e-12	3.67782e-11
28	D3 vs D0	ASIM_0000798001	Acyl-CoA dehydrogenase/oxidase C-terminal	506.885	2.53408	5.79206	0.225003	11.2624	2.01206e-29	3.32141e-27
28	D3 vs D0	ASIM_0000688901	Rho GTPase-activating protein domain	10.846	2.52032	5.73709	0.80076	3.14741	0.00164723	0.006408
28	D3 vs D0	ASIM_0001625701	Guanine nucleotide binding protein (G-protein) alpha subunit	33.6641	2.51392	5.71171	0.566179	4.44015	8.98953e-06	6.29951e-05
28	D3 vs D0	ASIM_0000065501	Fatty acid desaturase domain	2021.59	2.50807	5.68857	0.176781	14.1874	1.09603e-45	5.04695e-43
28	D3 vs D0	ASIM_0001007501	DOMON domain	30.8354	2.50648	5.68234	0.59903	4.18424	2.86122e-05	0.000178423
28	D3 vs D0	ASIM_0000390901	von Willebrand factor type A	15.0656	2.47385	5.55524	0.725682	3.409	0.000652009	0.0028486
28	D3 vs D0	ASIM_0001591001	TB2/DP1/HVA22-related protein	1371.27	2.47233	5.54938	0.190348	12.9884	1.42281e-38	4.29246e-36
28	D3 vs D0	ASIM_0000510801	Glycoside hydrolase family 27	17.9055	2.47223	5.549	0.647279	3.81942	0.000133768	0.00070908
28	D3 vs D0	ASIM_0001037001	Calycin	201.277	2.4697	5.53929	0.219401	11.2566	2.14998e-29	3.51593e-27
28	D3 vs D0	ASIM_0000380901	Peptidase S28	65.2729	2.46021	5.50297	0.471283	5.22024	1.78694e-07	1.73229e-06
28	D3 vs D0	ASIM_0001900401	Type I phosphodiesterase/nucleotide pyrophosphatase/phosphate transferase	53.8601	2.44249	5.43579	0.364982	6.69208	2.20015e-11	4.20745e-10
28	D3 vs D0	ASIM_0002102601	von Willebrand factor type A	16.4387	2.44156	5.43229	0.78125	3.1252	0.00177684	0.00683173
28	D3 vs D0	ASIM_0000460101	Pancreatic trypsin inhibitor Kunitz domain	122.711	2.43904	5.42279	0.264142	9.23382	2.61155e-20	1.58121e-18
28	D3 vs D0	ASIM_0001759901	Acyl-CoA dehydrogenase conserved site	289.347	2.42723	5.3786	0.23964	10.1287	4.12248e-24	3.71278e-22
28	D3 vs D0	ASIM_0000537101	Peptidase M1 alanine aminopeptidase/leukotriene A4 hydrolase	105.819	2.42629	5.37509	0.346486	7.00257	2.51312e-12	5.73333e-11
28	D3 vs D0	ASIM_0001688201	Peptidase M1 alanine aminopeptidase/leukotriene A4 hydrolase	652.533	2.41773	5.3433	0.308835	7.82856	4.93491e-15	1.65741e-13
28	D3 vs D0	ASIM_0002119001	Low-density lipoprotein (LDL) receptor class A repeat	34.7527	2.40712	5.30415	0.514469	4.67884	2.88497e-06	2.23072e-05
28	D3 vs D0	ASIM_0001619601	CH domain superfamily	16.4579	2.3958	5.2627	0.677841	3.53446	0.000408605	0.00190305
28	D3 vs D0	ASIM_0000443201	Acyl-CoA dehydrogenase conserved site	242.368	2.3847	5.22236	0.309406	7.70735	1.28459e-14	4.07943e-13
28	D3 vs D0	ASIM_0001871001	Aminopeptidase N-like N-terminal domain superfamliy	145.843	2.37897	5.20164	0.361444	6.58184	4.64652e-11	8.29758e-10
28	D3 vs D0	ASIM_0001749101	Tyrosine-specific protein phosphatase PTPase domain	22.3002	2.37031	5.17051	0.575359	4.1197	3.7936e-05	0.000230648
28	D3 vs D0	ASIM_0001170901	Sterol-sensing domain	75.2785	2.36399	5.14792	0.481824	4.90634	9.2792e-07	7.85522e-06
28	D3 vs D0	ASIM_0001493501	SEA domain	2102.66	2.36219	5.14151	0.197927	11.9347	7.806e-33	1.68629e-30
28	D3 vs D0	ASIM_0000963601	Major facilitator sugar transporter-like	9.37817	2.35229	5.10634	0.855186	2.75062	0.00594831	0.0194222
28	D3 vs D0	ASIM_0000771901	Low-density lipoprotein (LDL) receptor class A repeat	81.7144	2.35203	5.10541	0.370411	6.34977	2.15635e-10	3.52304e-09
28	D3 vs D0	ASIM_0001723901	Nematode cuticle collagen N-terminal	1249.23	2.34281	5.07291	0.32557	7.19604	6.19864e-13	1.55615e-11
28	D3 vs D0	ASIM_0001488001	Zona pellucida domain	1462.23	2.34252	5.07189	0.213765	10.9584	6.05758e-28	8.83297e-26
28	D3 vs D0	ASIM_0001120701	Sodium	173.328	2.33848	5.05769	0.34087	6.86033	6.86997e-12	1.44311e-10
28	D3 vs D0	ASIM_0001331601	Phenylacetic acid degradation-related domain	638.533	2.33041	5.02949	0.165921	14.0453	8.23035e-45	3.69269e-42
28	D3 vs D0	ASIM_0000534101	ERAP1-like C-terminal domain	153.383	2.32449	5.00889	0.339654	6.84369	7.71768e-12	1.60575e-10
28	D3 vs D0	ASIM_0001726101	Pleckstrin homology domain	145.954	2.3157	4.97845	0.305091	7.59018	3.19473e-14	9.72197e-13
28	D3 vs D0	ASIM_0000672701	WD40/YVTN repeat-like-containing domain superfamily	8.17569	2.31389	4.97222	0.977288	2.36767	0.0179007	0.0495064
28	D3 vs D0	ASIM_0001375901	Ganglioside GM2 activator	26.9629	2.31211	4.96608	0.707062	3.27002	0.0010754	0.0044141
28	D3 vs D0	ASIM_0000808101	MFS transporter superfamily	22.1874	2.30738	4.94984	0.639327	3.60908	0.000307286	0.00147798
28	D3 vs D0	ASIM_0000453601	EGF-type aspartate/asparagine hydroxylation site	6.77388	2.30697	4.94844	0.949867	2.42873	0.0151517	0.0430817
28	D3 vs D0	ASIM_0001216901	BspA type Leucine rich repeat region	22.4787	2.30309	4.93514	0.934249	2.46518	0.0136945	0.0396229
28	D3 vs D0	ASIM_0000485101	FAD/NAD(P)-binding domain superfamily	23.6017	2.29704	4.91448	0.559038	4.10891	3.97527e-05	0.000240582
28	D3 vs D0	ASIM_0000550901	Short-chain dehydrogenase/reductase SDR	373.292	2.28427	4.87117	0.180656	12.6443	1.20247e-36	3.23705e-34
28	D3 vs D0	ASIM_0000253401	Glycoside hydrolase family 18 catalytic domain	23.7625	2.27705	4.84687	0.855391	2.662	0.0077677	0.0244816
28	D3 vs D0	ASIM_0000594601	Aldolase-type TIM barrel	60.3224	2.27039	4.82453	0.442682	5.12871	2.91731e-07	2.71816e-06
28	D3 vs D0	ASIM_0002025301	WH1/EVH1 domain	30.7286	2.26185	4.79605	0.52957	4.2711	1.94511e-05	0.000126762
28	D3 vs D0	ASIM_0001906401	Annexin repeat	1840.18	2.26133	4.79432	0.3396	6.65879	2.76095e-11	5.16144e-10
28	D3 vs D0	ASIM_0000653601	Alpha carbonic anhydrase domain	80.5534	2.24309	4.73408	0.454159	4.93899	7.85293e-07	6.73582e-06
28	D3 vs D0	ASIM_0001559501	Peptidase S28	209.684	2.24129	4.72819	0.335177	6.68687	2.27988e-11	4.35042e-10
28	D3 vs D0	ASIM_0002014701	Major facilitator superfamily	36.0674	2.23619	4.71152	0.469392	4.76402	1.89776e-06	1.517e-05
28	D3 vs D0	ASIM_0000725101	Annexin repeat	2605.68	2.23405	4.70453	0.298769	7.4775	7.57472e-14	2.16219e-12
28	D3 vs D0	ASIM_0000282801	Protein of unknown function DUF1759	192.905	2.22721	4.68227	0.864887	2.57514	0.0100198	0.0304758
28	D3 vs D0	ASIM_0001216801	Nematode cuticle collagen N-terminal	4635.84	2.22591	4.67805	0.173483	12.8307	1.10377e-37	3.16514e-35
28	D3 vs D0	ASIM_0001826101	Ham1-like protein	256.942	2.22136	4.66334	0.213192	10.4195	2.01962e-25	2.15484e-23
28	D3 vs D0	ASIM_0001635301	Retrotransposon Pao	31.4295	2.21855	4.65425	0.731988	3.03085	0.00243863	0.00900426
28	D3 vs D0	ASIM_0000563901	EGF-type aspartate/asparagine hydroxylation site	41.562	2.20746	4.61861	0.561151	3.9338	8.36123e-05	0.00046446
28	D3 vs D0	ASIM_0001399201	WD40 repeat	862.129	2.20571	4.61302	0.162289	13.5913	4.51187e-42	1.71627e-39
28	D3 vs D0	ASIM_0002159801	NAD(+) synthetase	63.834	2.20311	4.60472	0.372761	5.91026	3.41561e-09	4.6045e-08
28	D3 vs D0	ASIM_0000266901	Thiolase-like	18.5786	2.20243	4.60253	0.635831	3.46386	0.000532492	0.00239034
28	D3 vs D0	ASIM_0000224801	TRAM/LAG1/CLN8 homology domain	140.302	2.20172	4.60028	0.407777	5.39933	6.68906e-08	7.00869e-07
28	D3 vs D0	ASIM_0000119301	CUB domain	64.3204	2.19141	4.56752	0.421538	5.19861	2.00783e-07	1.92352e-06
28	D3 vs D0	ASIM_0001034101	S-adenosyl-L-methionine-dependent methyltransferase superfamily	237.979	2.18092	4.53442	0.223256	9.76869	1.53416e-22	1.12793e-20
28	D3 vs D0	ASIM_0000860801	DnaJ homolog subfamily C member 8	212.443	2.18059	4.53338	0.25047	8.70599	3.14807e-18	1.543e-16
28	D3 vs D0	ASIM_0002117401	Aminopeptidase N-like N-terminal domain superfamliy	41.7474	2.17882	4.52783	0.492938	4.42006	9.86727e-06	6.82981e-05
28	D3 vs D0	ASIM_0001403101	Collagen triple helix repeat	397.274	2.17823	4.52599	0.22959	9.48749	2.36674e-21	1.56868e-19
28	D3 vs D0	ASIM_0001246101	Nucleoside phosphatase GDA1/CD39	1630.74	2.17492	4.51559	0.152188	14.291	2.49112e-46	1.1781e-43
28	D3 vs D0	ASIM_0001381601	ADP-ribosylation/Crystallin J1	407.259	2.17354	4.51128	0.230473	9.43079	4.0701e-21	2.64753e-19
28	D3 vs D0	ASIM_0001491101	Major facilitator superfamily	105.966	2.17351	4.5112	0.306111	7.1004	1.24394e-12	2.96142e-11
28	D3 vs D0	ASIM_0002100101	Peptidase M1 membrane alanine aminopeptidase	22.9829	2.16883	4.49658	0.640994	3.38354	0.000715573	0.0030863
28	D3 vs D0	ASIM_0001606101	Fungal lipase-like domain	23.5459	2.16574	4.48698	0.522298	4.14657	3.37498e-05	0.000207413
28	D3 vs D0	ASIM_0001609601	Nematode cuticle collagen N-terminal	3423	2.16179	4.4747	0.235235	9.18991	3.93172e-20	2.37232e-18
[truncated: 795 more rows]
