# Supplementary material for: Potential impact of marine heatwaves on the survival and transcriptomic signature of free-living third-stage larvae (L3) of Anisakis simplex (Nematoda: Anisakidae)
Source: Front Vet Sci. 2026 Feb 6;13:1758357. doi: 10.3389/fvets.2026.1758357 (PMC12920175; doi:10.3389/fvets.2026.1758357)
Supplement: Supplementary file 2 [file Table_2.xlsx]

## Sheet: Hoja1
Temperature	Comparative	Seq.desxcription	Row.names	TOP 25	log2FoldChange	Foldchange	padj	Uniprot ID	Ortholog ID C.elegans
28 °C	D3 vs control	Collagen triple helix repeat	ASIM_0002006601	NA	3.02634	8.14741	0.0027513	A0A0M3KGF3	NA
		Collagen triple helix repeat	ASIM_0001403101	NA	2.17823	4.52599	1.56868e-19	A0A0M3JZS8	NA
		Collagen triple helix repeat	ASIM_0000418201	NA	2.09045	4.25882	7.15296e-05	A0A0M3J9C0	NA
		Nematode cuticle collagen N-terminal	ASIM_0002003001	YES	4.27051	19.2998	0.00277841	A0A0M3KGB7	NA
		Nematode cuticle collagen N-terminal	ASIM_0000691001	NA	3.98226	15.8045	0.0139871	A0A0M3JH01	col-89
		Nematode cuticle collagen N-terminal	ASIM_0001216801	NA	2.22591	4.67805	3.16514e-35	A0A0M3JVB9	NA
		Nematode cuticle collagen N-terminal	ASIM_0001083301	YES	4.21795	18.6092	4.96941e-08	A0A0M3JS98	dpy-7
		Nematode cuticle collagen N-terminal	ASIM_0001397401	NA	2.82237	7.07325	3.13089e-21	A0A0M3JZM9	NA
		Nematode cuticle collagen N-terminal	ASIM_0001145701	NA	2.73379	6.65203	0.000474992	A0A0M3JTT0	NA
		Nematode cuticle collagen N-terminal	ASIM_0001723901	NA	2.34281	5.07291	1.55615e-11	A0A0M3K8E8	NA
		Nematode cuticle collagen N-terminal	ASIM_0001609601	NA	2.16179	4.4747	2.37232e-18	A0A0M3K555	NA
		Zona pellucida domain	ASIM_0000551501	NA	3.11549	8.66675	1.20179e-11	A0A0M3JD29	NA
		Zona pellucida domain	ASIM_0001488001	NA	2.34252	5.07189	8.83297e-26	A0A0M3K1W8	cutl-25
		Nematode cuticle collagen N-terminal	ASIM_0000213301	NA	-2.23453	4.7061	1.19857e-08	A0A0M3J3M0	NA
		Nematode cuticle collagen N-terminal	ASIM_0000079301	NA	-2.70079	6.50159	1.75906e-44	A0A0M3IZV9	col-181
		Nematode cuticle collagen N-terminal	ASIM_0001524401	NA	-2.77997	6.86838	0.000114495	A0A0M3K2S9	lon-3
		Nematode cuticle collagen N-terminal	ASIM_0001760301	NA	-2.84609	7.19047	0.00253544	A0A0M3K9F9	col-113
		Nematode cuticle collagen N-terminal	ASIM_0000025601	YES	-4.39805	21.0836	0.00260596	A0A0M3IYD4	NA
		Zona pellucida domain	ASIM_0001388201	NA	-3.10499	8.60392	1.65213e-06	A0A0M3JZF5	cutl-10
		Zona pellucida domain	ASIM_0001816301	NA	-3.21744	9.30137	0.0223513	A0A0M3KB17	NA
		Zona pellucida domain	ASIM_0000162001	YES	-4.85439	28.9278	0.0073491	A0A0M3J264	NA
	D7 vs control	Collagen triple helix repeat	ASIM_0000082901	NA	3.26322	9.60127	4.38314e-05	A0A0M3IZZ5	dpy-9
		Collagen triple helix repeat	ASIM_0000052701	NA	3.14675	8.85658	0.000105308	A0A0M3IZ46	dpy-9
		Collagen triple helix repeat	ASIM_0002006601	NA	2.89887	7.45841	0.0161794	A0A0M3KGF3	NA
		Collagen triple helix repeat	ASIM_0000418201	NA	2.46934	5.53791	5.53527e-06	A0A0M3J9C0	NA
		Collagen triple helix repeat	ASIM_0001403101	NA	2.15532	4.45468	1.01796e-14	A0A0M3JZS8	NA
		Zona pellucida domain	ASIM_0000551501	NA	2.74477	6.70284	1.76913e-07	A0A0M3JD29	NA
		Zona pellucida domain	ASIM_0001488001	NA	2.72618	6.617	8.97093e-23	A0A0M3K1W8	cutl-25
		Zona pellucida domain	ASIM_0001246801	NA	2.13024	4.3779	0.0126172	A0A0M3JW29	cut-6
		Collagen triple helix repeat	ASIM_0001154301	NA	-2.38218	5.21324	0.000766086	A0A0M3JU03	NA
		Collagen triple helix repeat	ASIM_0001523901	NA	-2.56807	5.93017	0.0337189	0	NA
		Zona pellucida domain	ASIM_0000018201	NA	-2.70552	6.52293	1.35638e-07	A0A0M3IY66	NA
		Zona pellucida domain	ASIM_0001388201	NA	-3.40968	10.6271	2.36808e-05	A0A0M3JZF5	cutl-10
		Zona pellucida domain	ASIM_0000162001	NA	-3.72772	13.2482	0.0287199	A0A0M3J264	NA
		Zona pellucida domain	ASIM_0001816301	YES	-6.18761	72.8882	0.00146927	A0A0M3KB17	Cuticlin
15 °C	D3 vs control	Nematode cuticle collagen N-terminal	ASIM_0000986501	YES	-4.10706	17.2326	0.0496878	A0A0M3JQB5	NA
		Nematode cuticle collagen N-terminal	ASIM_0000213301	NA	-2.1636	4.48033	0.0210418	A0A0M3J3M0	col-40
		Nematode cuticle collagen N-terminal	ASIM_0001242101	YES	-4.5061	22.7233	0.00973965	A0A158PNL9	col-105
		Nematode cuticle collagen N-terminal	ASIM_0000025601	YES	-3.90233	14.9527	0.00444767	A0A0M3IYD4	col-105
		Nematode cuticle collagen N-terminal	ASIM_0000022701	NA	-2.77505	6.84499	1.70061e-16	A0A0M3IYA8	dpy-9
		Nematode cuticle collagen N-terminal	ASIM_0001717401	NA	-2.00362	4.01004	7.50761e-06	A0A0M3K883	col-34
		Zona pellucida domain	ASIM_0001522701	YES	-6.2145	74.2593	0.000844091	A0A0M3K2R4	cutl-3
		Zona pellucida domain	ASIM_0001556301	YES	-3.73309	13.2975	0.0204426	A0A0M3K3M2	cut-1
	D7 vs control	Collagen triple helix repeat	ASIM_0001605801	NA	2.48489	5.59792	0.0216798	A0A0M3K517	NA
		Collagen triple helix repeat	ASIM_0000845601	YES	-4.27188	19.3181	0.00541851	A0A0M3JLC5	NA
		Collagen triple helix repeat	ASIM_0000171701	NA	-3.09813	8.56311	3.6837e-19	A0A0M3J2F9	col-105
		Collagen triple helix repeat	ASIM_0001431501	NA	-2.52025	5.73682	4.8179e-08	A0A0M3K0H7	dpy-13
		Collagen triple helix repeat	ASIM_0001154301	NA	-2.49742	5.64675	8.84002e-13	A0A0M3JU03	NA
		Nematode cuticle collagen N-terminal	ASIM_0000691001	YES	-5.16853	35.9651	0.00314523	A0A0M3JH01	col-89
		Nematode cuticle collagen N-terminal	ASIM_0000213301	NA	-2.44799	5.45656	0.0215694	A0A0M3J3M0	col-40
		Nematode cuticle collagen N-terminal	ASIM_0000040701	YES	-5.91574	60.369	0.000186719	A0A0M3IYS8	bli-1
		Nematode cuticle collagen N-terminal	ASIM_0001672101	YES	-5.10972	34.5287	0.000171976	A0A0M3K6Y0	col-34
		Nematode cuticle collagen N-terminal	ASIM_0001397201	YES	-4.24222	18.925	0.0444635	A0A0M3JZM7	col-81
		Nematode cuticle collagen N-terminal	ASIM_0000025601	YES	-4.21127	18.5233	0.0103275	A0A0M3IYD4	col-105
		Nematode cuticle collagen N-terminal	ASIM_0001242101	NA	-3.59961	12.1225	0.000126423	A0A158PNL9	col-105
		Nematode cuticle collagen N-terminal	ASIM_0001069101	NA	-2.57223	5.94728	0.0324736	A0A158PMZ7	col-36
		Nematode cuticle collagen N-terminal	ASIM_0000022701	NA	-2.27927	4.85433	7.68429e-12	A0A0M3IYA8	dpy-9
		Nematode cuticle collagen N-terminal	ASIM_0001356801	NA	-2.08729	4.24948	4.98056e-14	A0A0M3JYN5	col-151
		Zona pellucida domain	ASIM_0001556301	YES	-5.90001	59.7144	0.00267997	A0A0M3K3M2	cut-1
		Zona pellucida domain	ASIM_0001522701	YES	-4.47907	22.3015	0.0276951	A0A0M3K2R4	cutl-9
	D15 vs control	Collagen triple helix repeat	ASIM_0001605801	NA	3.31769	9.97067	0.000129729		NA
		Nematode cuticle collagen N-terminal	ASIM_0001145701	NA	2.89798	7.4538	0.00318824	A0A0M3JTT0	NA
		Zona pellucida domain	ASIM_0001246801	NA	2.0598	4.16928	0.00185512	A0A0M3JW29	cut-6
		Collagen triple helix repeat	ASIM_0000171701	NA	-3.23751	0.106026	3.48373e-20	A0A0M3J2F9	NA
		Collagen triple helix repeat	ASIM_0001154301	NA	-2.62274	0.162359	2.22604e-13	A0A0M3JU03	NA
		Nematode cuticle collagen N-terminal	ASIM_0000453001	NA	-2.64202	6.24205	0.0219103	A0A0M3JAB0	NA
		Nematode cuticle collagen N-terminal	ASIM_0001672101	YES	-6.9061	119.934	3.06623e-05	A0A0M3K6Y0	col-34
		Nematode cuticle collagen N-terminal	ASIM_0001397201	YES	-4.4348	21.6275	0.0266616	A0A0M3JZM7	col-81
		Nematode cuticle collagen N-terminal	ASIM_0001242101	YES	-4.1681	17.9772	0.0238022	A0A158PNL9	col-105
		Nematode cuticle collagen N-terminal	ASIM_0000025601	NA	-3.49108	11.244	0.00876406	A0A0M3IYD4	col-105
		Nematode cuticle collagen N-terminal	ASIM_0001356801	NA	-2.25868	4.78552	5.75641e-10	A0A0M3JYN5	col-151
		Nematode cuticle collagen N-terminal	ASIM_0001206001	NA	-2.21608	4.6463	0.00178897	A0A0M3JV24	col-105
		Zona pellucida domain	ASIM_0001522701	YES	-8.11643	277.516	0.000396826	A0A0M3K2R4	cutl-9
		Zona pellucida domain	ASIM_0001556301	NA	-3.36157	10.2786	0.0383601	A0A0M3K3M2	cut-1
		Zona pellucida domain	ASIM_0000545401	NA	-3.06811	8.38674	0.00178536	A0A0M3JCX1	NA
		Zona pellucida domain	ASIM_0001303101	NA	-2.68222	6.41844	0.0458547	A0A0M3JXF8	cut-1
	D30 vs control	Collagen triple helix repeat	ASIM_0001605801	NA	3.67523	12.7748	4.00188e-06	A0A0M3K517	NA
		Collagen triple helix repeat	ASIM_0000418201	NA	2.09621	4.27586	9.2224e-06	A0A0M3J9C0	NA
		Nematode cuticle collagen N-terminal	ASIM_0001083301	NA	2.83953	7.15786	0.041686	A0A0M3JS98	dpy-7
		Zona pellucida domain	ASIM_0001246801	NA	2.18261	4.53974	0.00096499	A0A0M3JW29	cut-6
		Collagen triple helix repeat	ASIM_0001154301	NA	-2.62079	6.15088	7.70545e-13	A0A0M3JU03	NA
		Collagen triple helix repeat	ASIM_0000845601	NA	-2.72402	6.60712	0.0394864	A0A0M3JLC5	NA
		Collagen triple helix repeat	ASIM_0000171701	NA	-2.80879	7.00698	5.42923e-17	A0A0M3J2F9	col-105
		Nematode cuticle collagen N-terminal	ASIM_0001719701	NA	-3.53292	11.5748	0.018268	A0A0M3K8A6	col-89
		Nematode cuticle collagen N-terminal	ASIM_0000453001	NA	-3.47725	11.1367	0.00447373	A0A0M3JAB0	NA
		Nematode cuticle collagen N-terminal	ASIM_0000213301	NA	-2.77376	6.83886	0.0197133	A0A0M3J3M0	col-40
		Nematode cuticle collagen N-terminal	ASIM_0001904801	NA	-2.71084	6.54702	0.00974439	A0A0M3KDJ5	NA
		Nematode cuticle collagen N-terminal	ASIM_0001745501	NA	-2.30845	4.9535	4.67746e-18	A0A0M3K913	col-40
		Nematode cuticle collagen N-terminal	ASIM_0000040701	YES	-6.97484	125.787	0.00349805	A0A0M3IYS8	bli-1
		Nematode cuticle collagen N-terminal	ASIM_0001672101	YES	-5.43364	43.2205	0.000113781	A0A0M3K6Y0	col-34
		Nematode cuticle collagen N-terminal	ASIM_0001242101	YES	-5.00961	32.2138	0.00365734	A0A158PNL9	col-105
		Nematode cuticle collagen N-terminal	ASIM_0001397201	YES	-4.44738	21.817	0.0335408	A0A0M3JZM7	col-81
		Nematode cuticle collagen N-terminal	ASIM_0001206001	NA	-3.3631	10.2895	1.04782e-05	A0A0M3JV24	col-105
		Nematode cuticle collagen N-terminal	ASIM_0000079301	NA	-2.34782	5.09056	0.000350685	A0A0M3IZV9	col-181
		Nematode cuticle collagen N-terminal	ASIM_0000022701	NA	-2.13574	4.39464	0.0102965	A0A0M3IYA8	dpy-9
		Nematode cuticle collagen N-terminal	ASIM_0001356801	NA	-2.12206	4.35315	2.44802e-19	A0A0M3JYN5	col-151
		Zona pellucida domain	ASIM_0001522701	YES	-8.98049	505.121	0.000763922	A0A0M3K2R4	cutl-9
		Zona pellucida domain	ASIM_0001556301	YES	-5.12905	34.9944	0.00795474	A0A0M3K3M2	cut-1
		Zona pellucida domain	ASIM_0000545401	NA	-3.45559	10.9708	0.0010248	A0A0M3JCX1	NA
		Zona pellucida domain	ASIM_0001303101	NA	-3.447	10.9056	0.0291156	A0A0M3JXF8	cut-1
		Zona pellucida domain	ASIM_0000675701	NA	-2.83233	7.12223	0.035266	A0A0M3JGK2	NA
		Zona pellucida domain	ASIM_0001506101	NA	-2.58286	5.99127	0.033953	A0A0M3K2C6	cutl-17
	D60 vs control	Nematode cuticle collagen N-terminal	ASIM_0001397401	NA	4.14692	17.7152	6.41674e-07	A0A0M3JZM9	NA
		Nematode cuticle collagen N-terminal	ASIM_0001760301	NA	3.56205	11.8109	0.00586272	A0A0M3K9F9	col-113
		Nematode cuticle collagen N-terminal	ASIM_0001712801	NA	3.3143	9.94725	0.0204027	A0A0M3K837	col-54
		Nematode cuticle collagen N-terminal	ASIM_0001191701	NA	2.88165	7.36991	1.7284e-08	A0A0M3JUP7	NA
		Nematode cuticle collagen N-terminal	ASIM_0001145701	NA	2.82874	7.10455	0.00334971	A0A0M3JTT0	NA
		Nematode cuticle collagen N-terminal	ASIM_0001441001	NA	2.39466	5.25852	4.95616e-20	A0A0M3K0R2	NA
		Zona pellucida domain	ASIM_0001948701	NA	3.37591	10.3813	0.0134288	A0A0M3KES9	cutl-5
		Zona pellucida domain	ASIM_0001020701	NA	2.97738	7.87556	0.0161996	A0A0M3JR70	cut-5
		Nematode cuticle collagen N-terminal	ASIM_0001719701	YES	-5.24892	38.0261	0.00205083	A0A0M3K8A6	col-89
		Nematode cuticle collagen N-terminal	ASIM_0000040701	YES	-5.74374	53.5844	1.80183e-05	A0A0M3IYS8	NA
		Nematode cuticle collagen N-terminal	ASIM_0001206001	YES	-5.29687	39.3113	6.07284e-08	A0A0M3JV24	col-105
		Nematode cuticle collagen N-terminal	ASIM_0001672101	YES	-5.18131	36.2853	2.40935e-05	A0A0M3K6Y0	col-34
		Nematode cuticle collagen N-terminal	ASIM_0001397201	YES	-4.58074	23.9299	0.0141315	A0A0M3JZM7	NA
		Nematode cuticle collagen N-terminal	ASIM_0001242101	NA	-3.59492	12.0831	2.96634e-05	A0A158PNL9	col-105
		Nematode cuticle collagen N-terminal	ASIM_0000025601	NA	-3.04849	8.27343	0.0121796	A0A0M3IYD4	col-105
		Zona pellucida domain	ASIM_0000675701	NA	-2.92402	7.5896	0.0203307	A0A0M3JGK2	NA
		Zona pellucida domain	ASIM_0001084901	NA	-2.01338	4.03726	0.000333202	A0A158PN22	noah-2
