# Supplementary material for: Potential impact of marine heatwaves on the survival and transcriptomic signature of free-living third-stage larvae (L3) of Anisakis simplex (Nematoda: Anisakidae)
Source: Front Vet Sci. 2026 Feb 6;13:1758357. doi: 10.3389/fvets.2026.1758357 (PMC12920175; doi:10.3389/fvets.2026.1758357)
Supplement: Supplementary file 3 [file Table_3.xlsx]

## Sheet: Supplementary_table_2
Temperature	Comparative	Seq.desxcription	Row.names	TOP25	log2FoldChange	Foldchange	padj	Unjprot ID	Ortologo ID C.elegans
28 °C	D3 vs control	Aminopeptidase N-like	ASIM_0001864101		3.63897	12.4577	0.0420631	A0A0M3KCE1
		Aminopeptidase N-like	ASIM_0001963301		2.10013	4.28748	1.86813e-06	A0A0M3KF74
		Aminopeptidase N-like	ASIM_0002039301	YES	4.11935	17.38	5.67265e-07	A0A0M3KHC8
		Aminopeptidase N-like	ASIM_0001871001		2.37897	5.20164	8.29758e-10	A0A0M3KCK9
		Aminopeptidase N-like	ASIM_0002117401		2.17882	4.52783	6.82981e-05	A0A0M3KJK0
		Aspartic peptidase A1 family	ASIM_0001563801	YES	5.826	56.7286	0.000681227	A0A0M3K3U7
		Aspartic peptidase A1 family	ASIM_0000489901	YES	4.97404	31.4293	6.94598e-08	A0A0M3JBC5
		FKBP-type peptidyl-prolyl cis-trans isomerase domain	ASIM_0001028901		2.88603	7.39234	4.20175e-41	A0A158PMV9	fkb-7
		Peptidase aspartic putative	ASIM_0000182201		2.68926	6.44984	0.0192946	A0A0M3J2R1
		Peptidase C1A papain C-terminal	ASIM_0000458101	YES	4.23845	18.8756	0.0220031	A0A0M3JAG1
		Peptidase M1 alanine aminopeptidase/leukotriene A4 hydrolase	ASIM_0000981201	YES	4.06438	16.7302	0.00846382	A0A0M3JQ61
		Peptidase M1 alanine aminopeptidase/leukotriene A4 hydrolase	ASIM_0000537101		2.42629	5.37509	5.73333e-11	A0A0M3JCN8
		Peptidase M1 alanine aminopeptidase/leukotriene A4 hydrolase	ASIM_0001688201		2.41773	5.3433	1.65741e-13	A0A0M3K7E1
		Peptidase M1 membrane alanine aminopeptidase	ASIM_0000730101		3.14999	8.87651	0.0028486	A0A0M3JI36
		Peptidase M1 membrane alanine aminopeptidase	ASIM_0000357701		2.80203	6.97419	3.60433e-08	A0A0M3J7M9
		Peptidase M1 membrane alanine aminopeptidase	ASIM_0001418601		2.62172	6.15483	3.84893e-11	A0A0M3K060	Y42A5A.1
		Peptidase M1 membrane alanine aminopeptidase	ASIM_0002100101		2.16883	4.49658	0.0030863	A0A0M3KJ29
		Peptidase M12A	ASIM_0001318401		2.02558	4.07154	3.64186e-10	A0A0M3JXU3
		Peptidase M13	ASIM_0001310201		3.00815	8.0453	6.98553e-45	A0A0M3JXL8	nep-17
		Peptidase M13	ASIM_0000047901		2.96507	7.80862	1.66463e-20	A0A0M3IYZ9	nep-17
		Peptidase M13	ASIM_0000024601		2.8828	7.37582	1.07012e-20	A0A0M3IYC4	nep-17
		Peptidase M2	ASIM_0001151201		2.8077	7.00169	2.1741e-10	A0A0M3JTX8	acn-1
		Peptidase M20	ASIM_0000789201		2.11622	4.33558	0.00649701	A0A0M3JJS1
		Peptidase M4/M1 CTD superfamily	ASIM_0000402201		3.10704	8.61611	9.77771e-06	A0A0M3J8W3
		Peptidase S28	ASIM_0000433601		2.82451	7.08371	0.00152243	A0A0M3J9R7
		Peptidase S28	ASIM_0000091601		2.81981	7.06067	2.44037e-06	A0A0M3J080
		Peptidase S28	ASIM_0000149301		2.64289	6.24582	9.37475e-09	A0A0M3J1U0	pcp-3
		Peptidase S28	ASIM_0000380901		2.46021	5.50297	1.73229e-06	A0A0M3J8A6
		Peptidase S28	ASIM_0001559501		2.24129	4.72819	4.35042e-10	A0A0M3K3Q4	pcp-1
		Aminopeptidase N-like	ASIM_0001955501		-2.12484	4.36154	2.46517e-10	A0A0M3KEZ6
		Aspartic peptidase A1 family	ASIM_0001671301		-2.8391	7.15574	2.1469e-07	A0A0M3K6X2
		Aspartic peptidase A1 family	ASIM_0002146801		-2.33564	5.04776	0.0187822	A0A0M3KKD8
		Peptidase M1 alanine aminopeptidase/leukotriene A4 hydrolase	ASIM_0000390401		-2.06894	4.1958	5.36817e-10	A0A0M3J8J9
		Peptidase M1 alanine aminopeptidase/leukotriene A4 hydrolase	ASIM_0000368901		-2.04627	4.13037	4.94478e-09	A0A0M3J7Z0
		Peptidase M1 alanine aminopeptidase/leukotriene A4 hydrolase	ASIM_0000216501		-2.0269	4.07529	1.17026e-10	A0A0M3J3Q2
		Peptidase M1 membrane alanine aminopeptidase	ASIM_0000579301		-2.05508	4.15568	4.12976e-06	A0A0M3JDV2
		Peptidase M13	ASIM_0001608101		-2.1481	4.43243	6.01096e-21	A0A0M3K540	nep-11
	D7 vs control	Aminopeptidase leukotriene A4 hydrolase-like	ASIM_0000960601		2.39514	5.26026	0.599688	A0A0M3JPK8
		Aminopeptidase N-like N-terminal domain superfamliy	ASIM_0002039301	YES	4.38206	20.8512	0.811475	A0A0M3KHC8
		Aminopeptidase N-like N-terminal domain superfamliy	ASIM_0001864101		3.27339	9.66918	0.671579	A0A0M3KCE1
		Aminopeptidase N-like N-terminal domain superfamliy	ASIM_0001871001		3.09927	8.56983	0.37922	A0A0M3KCK9
		Aminopeptidase N-like N-terminal domain superfamliy	ASIM_0001963301		2.81322	7.02853	0.381304	A0A0M3KF74
		Aminopeptidase N-like N-terminal domain superfamliy	ASIM_0002117401		2.18386	4.54366	0.493284	A0A0M3KJK0
		Aspartic peptidase A1 family	ASIM_0001563801	YES	4.43209	21.587	1.78122	A0A0M3K3U7
		Aspartic peptidase A1 family	ASIM_0000489901		3.3768	10.3877	0.990635	A0A0M3JBC5
		Aspartic peptidase A1 family	ASIM_0000759201		2.10183	4.29253	0.795414	A0A0M3JIX6
		Aspartic peptidase domain superfamily	ASIM_0000039601	YES	4.87435	29.331	1.60278	A0A0M3IYR7
		Peptidase M1 alanine aminopeptidase/leukotriene A4 hydrolase	ASIM_0000981201		3.7252	13.225	1.11257	A0A0M3JQ61
		Peptidase M1 alanine aminopeptidase/leukotriene A4 hydrolase	ASIM_0000537101		3.18493	9.09407	0.356999	A0A0M3JCN8
		Peptidase M1 alanine aminopeptidase/leukotriene A4 hydrolase	ASIM_0001761801		3.05666	8.32042	0.550743	A0A0M3K9H4	Y53F4B.20
		Peptidase M1 alanine aminopeptidase/leukotriene A4 hydrolase	ASIM_0000539801		2.80719	6.99919	0.24791	A0A0M3JCR5
		Peptidase M1 alanine aminopeptidase/leukotriene A4 hydrolase	ASIM_0001861101		2.70638	6.52682	0.22285	A0A0M3KCB1
		Peptidase M1 alanine aminopeptidase/leukotriene A4 hydrolase	ASIM_0001951201		2.30311	4.93521	0.416978	A0A0M3KEV4
		Peptidase M1 alanine aminopeptidase/leukotriene A4 hydrolase	ASIM_0000086301		2.19241	4.57068	0.179158	A0A0M3J028	ltah-1.1
		Peptidase M1 alanine aminopeptidase/leukotriene A4 hydrolase	ASIM_0000259701		2.16838	4.49518	0.543329	A0A0M3J4X2
		Peptidase M1 alanine aminopeptidase/leukotriene A4 hydrolase	ASIM_0000517701		2.09694	4.278	0.41796	A0A0M3JC47
		Peptidase M1 membrane alanine aminopeptidase	ASIM_0000730101		3.84213	14.3415	0.942063	A0A0M3JI36
		Peptidase M1 membrane alanine aminopeptidase	ASIM_0002100101		3.03937	8.22134	0.550794	A0A0M3KJ29
		Peptidase M1 membrane alanine aminopeptidase	ASIM_0000609901		2.93326	7.63837	0.300337	A0A0M3JEQ3
		Peptidase M1 membrane alanine aminopeptidase	ASIM_0001418601		2.6031	6.0759	0.368098	A0A0M3K060	Y42A5A.1
		Peptidase M1 membrane alanine aminopeptidase	ASIM_0000357701		2.59928	6.05985	0.470123	A0A0M3J7M9
		Peptidase M1 membrane alanine aminopeptidase	ASIM_0001738301		2.46909	5.53693	0.867245	A0A0M3K8U2
		Peptidase M12B ADAM/reprolysin	ASIM_0001473901		2.1614	4.47348	0.78378	A0A0M3K1J4	adt-3
		Peptidase M13	ASIM_0000047901		3.79345	13.8657	0.251709	A0A0M3IYZ9	nep-17
		Peptidase M13	ASIM_0001310201		3.78922	13.8251	0.501539	A0A0M3JXL8	nep-17
		Peptidase M13	ASIM_0000024601		3.73473	13.3127	0.198124	A0A0M3IYC4	nep-17
		Peptidase M14 carboxypeptidase A	ASIM_0001740601		2.23893	4.72047	0.610843	A0A0M3K8W5
		Peptidase M2 peptidyl-dipeptidase A	ASIM_0001151201		3.90703	15.0014	0.36631	A0A0M3JTX8	acn-1
		Peptidase M20 dimerisation domain	ASIM_0000789201		2.16516	4.48516	0.818447	A0A0M3JJS1
		Peptidase M4/M1 CTD superfamily	ASIM_0000402201		3.69437	12.9454	0.63369	A0A0M3J8W3
		Peptidase S10 serine carboxypeptidase	ASIM_0000120401		3.12723	8.73757	0.378486	A0A0M3J110	ctsa-3.1
		Peptidase S10 serine carboxypeptidase	ASIM_0000368101		2.28318	4.86749	0.397171	A0A0M3J7Y2
		Peptidase S10 serine carboxypeptidase	ASIM_0000676401		2.13402	4.38938	0.302049	A0A0M3JGK9
		Peptidase S28	ASIM_0001503601	YES	6.7831	110.133	2.10529	A0A0M3K2A5
		Peptidase S28	ASIM_0001873901		4.3022	19.7284	1.50121	A0A0M3KCN8	pcp-2
		Peptidase S28	ASIM_0000433601		3.81195	14.0447	0.692702	A0A0M3J9R7
		Peptidase S28	ASIM_0000091601		3.69468	12.9482	0.501664	A0A0M3J080
		Peptidase S28	ASIM_0000053001		3.45739	10.9844	0.425278	A0A0M3IZ49	pcp-3
		Peptidase S28	ASIM_0001559501		3.41567	10.6713	0.337645	A0A0M3K3Q4	pcp-1
		Peptidase S28	ASIM_0000380901		3.27804	9.7004	0.468058	A0A0M3J8A6
		Peptidase S28	ASIM_0000149301		2.57345	5.95232	0.363835	A0A0M3J1U0	pcp-3
		Aspartic peptidase A1 family	ASIM_0002146801		-2.6328	0.161231	0.944278	A0A0M3KKD8
		Aspartic peptidase A1 family	ASIM_0001671301		-2.29633	0.20358	0.530667	A0A0M3K6X2
		Peptidase M12A	ASIM_0001486701	YES	-5.29214	0.0255215	1.88596	A0A158PPJ7	s-12
		Peptidase M13	ASIM_0001608101		-2.00264	0.249542	0.228241	A0A0M3K540	nep-11
		Peptidase S10 serine carboxypeptidase	ASIM_0001121601		-3.06987	0.119091	0.324306	A0A158PN74
15 °C	D3 vs control	Aminopeptidase N-like N-terminal domain superfamliy	ASIM_0002039301		2.79633	6.94671	0.000448475	A0A0M3KHC8
		Aminopeptidase N-like N-terminal domain superfamliy	ASIM_0002117401		2.21556	4.64462	0.00290407	A0A0M3KJK0
		Peptidase M1 alanine aminopeptidase/leukotriene A4 hydrolase	ASIM_0000259701		2.80221	6.97507	0.000293465	A0A0M3J4X2
		Peptidase M12A	ASIM_0001220401	YES	5.67759	51.1828	1.07311e-20	A0A0M3JVF2	s-13
		Peptidase M12A	ASIM_0001260001	YES	5.47539	44.4894	9.09258e-138	A0A0M3JWE6
		Peptidase M12A	ASIM_0000445701		2.80196	6.97389	0.0240507	A0A0M3JA37
		Peptidase M13	ASIM_0000947901		2.28928	4.88812	1.59642e-08	A0A0M3JP86
		Peptidase M13 N-terminal domain	ASIM_0000734501		2.79712	6.95053	1.14443e-15	A0A0M3JI80
		Peptidase M14 carboxypeptidase A	ASIM_0001740601		2.61788	6.13849	7.71226e-22	A0A0M3K8W5
		Peptidase S10 serine carboxypeptidase	ASIM_0001739501		2.27827	4.85097	0.0226334	A0A0M3K8V4
		Aspartic peptidase A1 family	ASIM_0001554901		-2.14939	4.43641	1.11238e-17	A0A0M3K3K8
		Peptidase M13	ASIM_0000130801		-2.01124	4.03128	8.4729e-05	A0A0M3J1B2	nep-1
		Peptidase M13	ASIM_0000144901		-2.07566	4.21536	7.68681e-06	A0A0M3J1P6	nep-1
		Peptidase M13	ASIM_0000211001		-2.11719	4.33847	1.33688e-06	A0A0M3J3J7
	D7 vs control	Aminopeptidase N-like N-terminal domain superfamliy	ASIM_0002039301	YES	2.95193	7.73786	0.000403152	A0A0M3KHC8
		Aminopeptidase N-like N-terminal domain superfamliy	ASIM_0002117401		2.15623	4.4575	0.00398293	A0A0M3KJK0
		Peptidase M1 alanine aminopeptidase/leukotriene A4 hydrolase	ASIM_0000259701		2.54781	5.84748	0.0003672	A0A0M3J4X2
		Peptidase M1 alanine aminopeptidase/leukotriene A4 hydrolase	ASIM_0001688201		2.15084	4.44087	1.43039e-23	A0A0M3K7E1
		Peptidase M1 membrane alanine aminopeptidase	ASIM_0000357701		2.00227	4.00629	5.43882e-06	A0A0M3J7M9
		Peptidase M12A	ASIM_0001220401	YES	6.77717	109.681	7.01078e-16	A0A0M3JVF2	s-13
		Peptidase M12A	ASIM_0001260001	YES	4.70064	26.0036	2.41403e-08	A0A0M3JWE6
		Peptidase M12A	ASIM_0000445701		2.74586	6.70791	0.0196697	A0A0M3JA37
		Peptidase M13	ASIM_0000047901		2.76025	6.77515	1.18908e-24	A0A0M3IYZ9	nep-17
		Peptidase M13	ASIM_0000024601		2.71648	6.57266	1.54994e-20	A0A0M3IYC4	nep-17
		Peptidase M13	ASIM_0002049901		2.16045	4.47054	6.09654e-11	A0A0M3KHN4	nep-1
		Peptidase M13	ASIM_0002044401		2.01349	4.03759	7.61597e-09	A0A0M3KHH9
		Peptidase M14 carboxypeptidase A	ASIM_0001740601		2.13963	4.40649	0.00196548	A0A0M3K8W5
		EGF-like domain	ASIM_0001107701		-2.73108	6.63954	0.0138438	A0A0M3JSV1	s-38
		Peptidase M13	ASIM_0000211001		-2.50935	5.69364	4.08284e-06	A0A0M3J3J7
		Peptidase M13	ASIM_0000130801		-2.33997	5.06293	9.95595e-07	A0A0M3J1B2	nep-1
		Peptidase S10 serine carboxypeptidase	ASIM_0001121601		-2.03127	4.08765	0.00147614	A0A158PN74
		Peptidase S28	ASIM_0000212101		-2.34743	5.08917	0.0013486	A0A0M3J3K8	pcp-1
	D15 vs control	Aminopeptidase N-like N-terminal domain superfamliy	ASIM_0001864101		2.36399	5.14793	0.00189736	A0A0M3KCE1
		Aminopeptidase N-like N-terminal domain superfamliy	ASIM_0002039301		3.25635	9.55564	7.39172e-05	A0A0M3KHC8
		Aminopeptidase N-like N-terminal domain superfamliy	ASIM_0002117401		2.64002	6.23339	0.00114491	A0A0M3KJK0
		Metalloenzyme LuxS/M16 peptidase-like	ASIM_0000172801		2.06321	4.17914	0.00525709	A0A0M3J2H0
		Peptidase aspartic putative	ASIM_0001527001		2.02211	4.06178	0.0344861	A0A0M3K2U9
		Peptidase M1 alanine aminopeptidase/leukotriene A4 hydrolase	ASIM_0000259701		3.2468	9.49259	3.68015e-06	A0A0M3J4X2
		Peptidase M1 alanine aminopeptidase/leukotriene A4 hydrolase	ASIM_0001761801		2.60239	6.07292	0.000577243	A0A0M3K9H4	Y53F4B.20
		Peptidase M1 alanine aminopeptidase/leukotriene A4 hydrolase	ASIM_0001688201		2.25331	4.76776	1.15098e-08	A0A0M3K7E1
		Peptidase M1 membrane alanine aminopeptidase	ASIM_0000730101		2.89049	7.41522	0.0217815	A0A0M3JI36
		Peptidase M1 membrane alanine aminopeptidase	ASIM_0001738301		2.64232	6.24333	0.0026594	A0A0M3K8U2
		Peptidase M1 membrane alanine aminopeptidase	ASIM_0000357701		2.26991	4.82292	5.20633e-06	A0A0M3J7M9
		Peptidase M12A	ASIM_0001220401	YES	7.82171	226.241	2.64513e-22	A0A0M3JVF2	s-13
		Peptidase M12A	ASIM_0001260001	YES	6.51801	91.647	3.9978e-90	A0A0M3JWE6
		Peptidase M12A	ASIM_0000330801		2.77762	6.8572	0.00517201	A0A0M3J6W7
		Peptidase M13	ASIM_0000024601		3.0075	8.04169	2.66938e-07	A0A0M3IYC4	nep-17
		Peptidase M13	ASIM_0000047901		2.94055	7.67704	5.61976e-18	A0A0M3IYZ9	nep-17
		Peptidase M13	ASIM_0001310201		2.18837	4.55789	3.14611e-09	A0A0M3JXL8	nep-17
		Peptidase S28	ASIM_0001559501		2.43217	5.39703	7.0513e-15	A0A0M3K3Q4	pcp-1
		Aspartic peptidase A1 family	ASIM_0001651401		-2.36054	0.194718	8.17663e-05	A0A0M3K6C3
		EGF-like domain	ASIM_0001107701		-2.54143	0.171773	0.0078806	A0A0M3JSV1	s-38
		Peptidase M14 carboxypeptidase A	ASIM_0002083001		-2.0152	0.24738	0.00188103	A0A0M3KIL1	ccpp-6
		Peptidase M28	ASIM_0000314701		-2.14916	0.225443	1.80848e-30	A0A0M3J6G1
		Peptidase S10 serine carboxypeptidase	ASIM_0001121601		-2.30957	0.20172	1.62363e-17	A0A158PN74
	D30 vs control	Aminopeptidase N-like N-terminal domain superfamliy	ASIM_0001864101		2.97508	7.86298	5.34204e-07	A0A0M3KCE1
		Aminopeptidase N-like N-terminal domain superfamliy	ASIM_0002117401		3.68421	12.8546	7.22326e-14	A0A0M3KJK0
		Aminopeptidase N-like N-terminal domain superfamliy	ASIM_0002039301		3.58943	12.0373	3.25618e-07	A0A0M3KHC8
		Peptidase C2 calpain large subunit domain III	ASIM_0000438701		2.01325	4.0369	0.0256257	A0A0M3J9W8
		Peptidase M1 alanine aminopeptidase/leukotriene A4 hydrolase	ASIM_0000259701		4.16212	17.9029	4.58014e-19	A0A0M3J4X2
		Peptidase M1 alanine aminopeptidase/leukotriene A4 hydrolase	ASIM_0001761801		3.01892	8.10561	7.13161e-06	A0A0M3K9H4	Y53F4B.20
		Peptidase M1 alanine aminopeptidase/leukotriene A4 hydrolase	ASIM_0000981201		2.90947	7.51344	0.00451787	A0A0M3JQ61
		Peptidase M1 alanine aminopeptidase/leukotriene A4 hydrolase	ASIM_0001688201		2.17764	4.52412	1.57289e-26	A0A0M3K7E1
		Peptidase M1 membrane alanine aminopeptidase	ASIM_0000730101		3.32924	10.0508	0.00129293	A0A0M3JI36
		Peptidase M1 membrane alanine aminopeptidase	ASIM_0001738301		3.26116	9.58753	0.000216513	A0A0M3K8U2
		Peptidase M1 membrane alanine aminopeptidase	ASIM_0000357701		2.19179	4.56871	2.27847e-08	A0A0M3J7M9
		Peptidase M12A	ASIM_0001220401	YES	7.10073	137.256	6.79865e-10	A0A0M3JVF2	s-13
		Peptidase M12A	ASIM_0001260001	YES	6.17049	72.0282	6.45204e-98	A0A0M3JWE6
		Peptidase M12A	ASIM_0000445701		3.73973	13.3589	0.00258886	A0A0M3JA37
		Peptidase M12A	ASIM_0000330801		2.50754	5.68649	0.00874932	A0A0M3J6W7
		Peptidase M13	ASIM_0000024601		3.68496	12.8612	7.20684e-13	A0A0M3IYC4	nep-17
		Peptidase M13	ASIM_0000047901		3.40486	10.5917	3.3277e-49	A0A0M3IYZ9	nep-17
		Peptidase M13	ASIM_0001310201		2.86218	7.27115	1.18626e-35	A0A0M3JXL8	nep-17
		Peptidase S10 serine carboxypeptidase	ASIM_0000565901		3.27877	9.70527	0.00294099	A0A0M3JDH2
		Peptidase S10 serine carboxypeptidase	ASIM_0000368101		2.92781	7.60954	5.44333e-13	A0A0M3J7Y2
		Peptidase S10 serine carboxypeptidase	ASIM_0000120401		2.67688	6.39472	1.61071e-16	A0A0M3J110	ctsa-3.1
		Peptidase S10 serine carboxypeptidase	ASIM_0001739501		2.50692	5.68405	0.00840529	A0A0M3K8V4
		Peptidase S10 serine carboxypeptidase	ASIM_0000500401		2.30964	4.95758	0.00933367	A0A0M3JBM8
		Peptidase S10 serine carboxypeptidase	ASIM_0001936401		2.05849	4.1655	2.19463e-12	A0A0M3KEF7
		Peptidase S10 serine carboxypeptidase	ASIM_0000078701		2.02497	4.06983	1.529e-06	A0A0M3IZV4
		Peptidase S10 serine carboxypeptidase	ASIM_0001705201		2.01539	4.04289	2.35761e-08	A0A0M3K7W1
		Peptidase S28	ASIM_0001559501		2.81973	7.06028	6.32931e-21	A0A0M3K3Q4	pcp-1
		Peptidase S28	ASIM_0000861201		2.10074	4.2893	0.00118895	A0A0M3JLT1
		Aspartic peptidase domain superfamily	ASIM_0001433401		-2.17138	4.50453	0.0351979	A0A0M3K0J6
		EGF-like domain	ASIM_0001107701	YES	-4.82564	28.3572	0.000228885	A0A0M3JSV1	s-38
		Peptidase M13	ASIM_0000211001		-2.55614	5.88131	1.25052e-08	A0A0M3J3J7
		Peptidase M13	ASIM_0000144901		-2.71837	6.58131	7.2828e-08	A0A0M3J1P6	nep-1
		Peptidase M13	ASIM_0000130801		-2.93412	7.64291	1.10084e-11	A0A0M3J1B2	nep-1
		Peptidase M14 carboxypeptidase A	ASIM_0002083001		-2.05586	4.15793	0.001309	A0A0M3KIL1	ccpp-6
		Peptidase S10 serine carboxypeptidase	ASIM_0001121601		-2.69802	6.4891	1.11752e-26	A0A158PN74
	D 60 vs control	Aminopeptidase N-like N-terminal domain superfamliy	ASIM_0002039301		2.28589	4.87666	0.00773159	A0A0M3KHC8
		Aminopeptidase N-like N-terminal domain superfamliy	ASIM_0002117401		2.07907	4.22534	0.00183175	A0A0M3KJK0
		Beta-lactamase/transpeptidase-like	ASIM_0000252401		2.22385	4.67138	0.0291683	A0A0M3J4Q2
		Peptidase C1A papain C-terminal	ASIM_0000458101		2.31397	4.97249	0.0196751	A0A0M3JAG1
		Peptidase C2 calpain large subunit domain III	ASIM_0000438701		2.38241	5.21406	0.000610103	A0A0M3J9W8
		Peptidase M1 alanine aminopeptidase/leukotriene A4 hydrolase	ASIM_0000259701		2.38724	5.23157	0.000252109	A0A0M3J4X2
		Peptidase M12A	ASIM_0000312301		4.34496	20.3218	0.0142174	A0A0M3J6D7	s-1
		Peptidase M12A	ASIM_0001220401		3.33107	10.0636	8.03859e-05	A0A0M3JVF2	s-13
		Peptidase M12A	ASIM_0000747101		3.32383	10.0132	0.0232536	A0A0M3JIK5
		Peptidase M12A	ASIM_0001260001		2.32939	5.02591	0.03313	A0A0M3JWE6
		Peptidase M13	ASIM_0000047901		2.94408	7.69582	5.04467e-30	A0A0M3IYZ9	nep-17
		Peptidase M13	ASIM_0001310201		2.80106	6.9695	4.1618e-32	A0A0M3JXL8	nep-17
		Peptidase M13	ASIM_0000024601		2.53833	5.80917	1.4523e-05	A0A0M3IYC4	nep-17
		Peptidase M2 peptidyl-dipeptidase A	ASIM_0001151201		2.25304	4.76686	1.42647e-09	A0A0M3JTX8	acn-1
		Peptidase S28	ASIM_0000433601		2.47726	5.56838	0.000171992	A0A0M3J9R7
		Peptidase S28	ASIM_0000091601		3.28727	9.76266	9.33491e-15	A0A0M3J080
		Peptidase S28	ASIM_0000149301		3.02414	8.13501	1.69192e-28	A0A0M3J1U0	pcp-3
		Peptidase S28	ASIM_0000053001		2.97289	7.85109	1.20321e-23	A0A0M3IZ49	pcp-3
		Peptidase S28	ASIM_0000380901		2.768	6.81165	2.03382e-15	A0A0M3J8A6
		Peptidase S28	ASIM_0001559501		2.33224	5.03585	1.42663e-13	A0A0M3K3Q4	pcp-1
		Aminopeptidase N-like N-terminal domain superfamliy	ASIM_0000632301		-2.64687	6.26306	0.0415195	A0A0M3JFC3
		Aspartic peptidase A1 family	ASIM_0000439101		-2.75087	6.73125	0.00160852	A0A0M3J9X2
		Aspartic peptidase A1 family	ASIM_0001671301		-3.17814	9.05138	2.86441e-10	A0A0M3K6X2
		Peptidase C15 pyroglutamyl peptidase I	ASIM_0001128801		-2.10181	4.29249	4.38873e-27	A0A0M3JTD8	F16H6.4
		Peptidase C1A papain C-terminal	ASIM_0001495901		-2.70591	6.52468	3.5459e-35	A0A0M3K236	Y65B4A.2
		Peptidase M20	ASIM_0001517101		-2.13569	4.39448	1.30977e-45	A0A0M3K2L8	C44E12.1
		Peptidase M24	ASIM_0001710101		-2.44983	5.46352	8.76785e-32	A0A0M3K810	K12C11.1
		Peptidase M4/M1 CTD superfamily	ASIM_0000138701		-2.13667	4.39746	8.1246e-07	A0A0M3J1I4
		Peptidase S10 serine carboxypeptidase	ASIM_0001121601		-2.27304	4.83339	1.06825e-37	A0A158PN74
		Peptidase S28	ASIM_0001776301		-2.01748	4.04877	2.21045e-18	A0A0M3K9W8	C26B9.5
		Peptidase S28	ASIM_0000176701		-2.48549	5.60024	5.08088e-11	A0A0M3J2K8	C26B9.5
